# Supplementary material for: Comprehensive gene expression analysis of the NAC gene family under normal growth conditions, hormone treatment, and drought stress conditions in rice using near-isogenic lines (NILs) generated from crossing Aday Selection (drought tolerant) and IR64
Source: Mol Genet Genomics. 2012 Apr 12;287(5):389–410. doi: 10.1007/s00438-012-0686-8 (PMC3336058; doi:10.1007/s00438-012-0686-8)
Supplement: Supplementary file 2 — Supplementary material 2 (XLS 216 kb) [file 438_2012_686_MOESM2_ESM.xls]

## Sheet: ST1
Supplementary Table 2 Differential expression analysis of OsNAC genes, use seed as control. Differential expression genes (DEGs) have been taken with P value less than 0.05 and fold change >0.585 or <-0.585, which are described by "U" or "D". When fold change >0.585, DEG is up and when fold change <-0.585, DEG is down
ID_REF	Gene name	Calli 1 Vs Seed			Calli 2 Vs Seed			Calli 3 Vs Seed			Seedling 1 Vs Seed			Seedling 2 Vs Seed			Root Vs Seed			Shoot Vs Seed			Stem 1 Vs Seed			Stem 2 Vs Seed			Flag leaf 1 Vs Seed			Flag leaf 2 Vs Seed			Leaf 1 Vs Seed			Leaf 2 Vs Seed			Sheath 1 Vs Seed			Sheath 2 Vs Seed			Panicle 1 Vs Seed
		Calli 1 p value	DEG	Calli 1-fold	Calli 2 p value	DEG	Calli 2-fold	Calli 3 p value	DEG	Calli 3-fold	Seedling 1 p value	DEG	Seedling 1-fold	Seedling2-p value	DEG	Seedling2-Fold	Root- p value	DEG	Root-fold	Shoot-p value	DEG	Shoot-flod	Stem1- p value	DEG	Stem1-fold	Stem2-p value	DEG	Stem2-fold	Flag leaf 1 p value	DEG	Flag leaf 1 fold	Flagleaf 2 p value	DEG	Flagleaf 2-fold	Leaf 1p value	DEG	Leaf1-fold	Leaf 2 p value	DEG	Leaf 2-fold	Sheath1-p value	DEG	Sheath1-Fold	Sheath2-p value	DEG	Sheath2-Fold	Panicle1 p value	DEG	Panicle1-fold
Os.54434.1.S1_at	Os01g15640	0.278966		0.2785	0.8477		-0.08	0.6828		0.105	0.432387		0.75775	0.125003		1.56825	0.00122577	U	4.4145	0.121072		1.361	0.259705		0.8295	0.334095		0.1425	0.195205		2.432	0.349447		-0.4985	0.0459671	U	2.1775	0.243088		1.6125	0.182721		1.6245	0.176462		1.543	0.430949		-0.73575
Os.35855.1.S1_at	Os06g01230	0.0846116		1.84	0.256837		1.3295	0.201406		1.005	0.328156		-0.22725	0.211267		-0.903	0.105137		0.924	0.610965		-0.255	0.237493		1.1485	0.904441		0.067	0.228025		0.8375	0.335261		2.0895	0.0608795		0.721	0.343054		0.664	0.238157		0.8495	0.141874		1.112	0.109845		1.6755
Os.8787.1.S1_at	Os08g06140	0.0208828		-0.579	0.370453		0.19	0.149401		-0.2405	0.249654		-0.60025	0.148839		-0.84525	0.363268		-0.7615	0.118463		-0.988	0.877184		0.042	0.406853		-0.2725	0.411177		-0.2355	0.0859586		-5.84	0.167183		0.093	0.111199		-0.1445	0.173378		0.1665	0.261846		-0.3565	0.0527611		0.7825
Os.10619.1.S2_at	Os09g38000	0.215772		-0.729	0.802113		0.0975	0.438391		-0.5255	0.261175		-0.73	0.0580728		-2.08325	0.404909		0.883	0.207263		-1.8055	0.035235	D	-4.386	0.205045		-2.694	0.11447		-0.9765	0.010901	D	-1.1995	0.780341		0.271	0.236675		0.99	0.0035081		-0.363	0.665904		-0.407	0.0586313		-4.85875
Os.51971.1.S1_at	Os03g02800	0.317111		-0.0855	0.609729		0.102	0.519539		-0.1105	0.925446		-0.003	0.265113		-0.208	0.282468		0.162	0.383221		-0.131	0.419168		0.053	0.754049		-0.024	0.132314		0.2205	0.90427		0.333	0.648729		0.1425	0.336671		0.243	0.785971		-0.065	0.421368		-0.412	0.291858		0.25075
Os.14047.1.S1_a_at	Os09g38010	0.091842		-2.0685	0.895529		0.1155	0.937975		0.1145	0.463426		0.4275	0.173919		0.4415	0.0943211		-0.335	0.56701		-0.7915	0.317302		-1.13	0.421169		0.262	0.257569		-0.794	0.0292798	U	1.706	0.322229		-1.0815	0.0453603	D	-1.275	0.0880744		0.079	0.146088		-1.3635	0.105641		0.97175
Os.21932.1.S1_at	Os10g42130	0.275724		-1.09	0.121017		0.712	0.236151		1.81	0.637737		0.3665	0.291578		0.435	0.044377	U	3.953	0.528547		1.4155	0.873561		-0.1275	0.19833		1.4145	0.384876		1.323	0.405963		-1.6585	0.0965799		2.394	0.0434817	U	4.634	0.141338		3.1165	0.0362057	U	2.863	0.317836		-0.95675
Os.19410.3.S1_at	Os08g44820	0.171311		1.309	0.158213		0.4315	0.0467054		0.449	0.0644714		0.69275	0.167305		0.414	0.0800557		0.617	0.287198		0.731	0.05511		1.256	0.102639		1.0545	0.0736382		1.5535	0.023182	U	3.7225	0.27407		0.969	0.301495		0.5005	0.149202		0.1445	0.0665836		0.362	0.217601		2.09475
Os.9768.1.S2_at	Os02g57650	0.0248625		-0.3455	0.274748		-0.38	0.13169		-0.7505	0.725337		-0.0755	0.705413		-0.2645	0.347477		-0.2445	0.013738		-0.0695	0.549635		-0.2655	0.182634		-0.261	0.661203		0.169	0.0792511		6.3275	0.190775		0.9305	0.0225532		0.5195	0.614684		0.247	0.653417		0.3115	0.830352		0.15
Os.12020.1.S1_at	Os05g35170	0.259856		1.0625	0.277446		0.9395	0.282376		1.0555	0.996076		-0.006	0.682204		-0.84425	0.161588		1.646	0.463686		0.7775	0.195772		0.6565	0.176452		1.3445	0.320351		1.0055	0.0488746	D	-1.6485	0.116916		1.459	0.176521		1.683	0.357086		1.127	0.267627		1.3925	0.75589		-0.378
Os.7235.1.S1_at	Os03g21030	0.0675401		0.762	0.025761	U	1.1485	0.114498		-0.649	0.527559		-0.3865	0.135198		-1.171	0.19871		0.97	0.0944009		-0.5255	0.487758		-0.3445	0.0694692		-0.655	0.125336		-0.371	0.66779		-6.026	0.439807		0.71	0.0233618	U	1.144	0.277968		-0.0525	0.95953		-0.0155	0.0126258	D	-2.76025
Os.7362.1.S1_at	Os07g48550	0.633643		0.3915	0.380531		-0.683	0.540058		-0.751	0.90919		-0.1345	0.175091		-0.6425	0.17979		0.2085	0.271568		-1.538	0.00216803	D	-3.23	0.109106		-2.4815	0.0207217	D	-1.4895	0.871172		-3.1525	0.645658		0.28	0.320394		-0.5785	0.666487		-0.3735	0.516676		-0.5575	0.0598183		-4.16225
Os.27469.1.S1_a_at	Os08g40030	0.132602		-0.317	0.252926		0.51	0.000734225		0.4335	0.0143689	U	1.67225	0.0886382		1.41775	0.126326		1.298	0.67887		0.5805	0.233591		1.8825	0.0315152	U	3.0175	0.337781		0.9025	0.343841		3.8205	0.325447		0.927	0.60677		-0.2625	0.208312		0.548	0.8176		0.1725	0.630987		-0.309
Os.16088.1.S1_x_at	Os06g23650	0.798874		-0.135	0.590049		-0.268	0.633856		-0.258	0.326694		0.50175	0.590778		-0.1525	0.854934		-0.1265	0.51701		0.6555	0.158242		0.8845	0.249001		0.9615	0.800543		-0.1385	0.00785934	D	-3.8385	0.084939		-1.0915	0.251417		-0.7905	0.676102		0.169	0.675724		0.396	0.496431		0.62775
Os.54203.1.S1_at	Os09g32260	0.0683664		3.1585	0.181334		1.5625	0.321213		0.67	0.162438		1.568	0.0859446		1.87475	0.0781438		2.7195	0.0729863		0.99	0.114643		2.318	0.126018		1.0445	0.155028		1.127	0.118469		5.8605	0.000206309	U	1.5435	0.0869482		1.317	0.084035		2.026	0.0862957		1.767	0.807527		-0.097
Os.51378.1.S1_at	Os03g42630	0.31704		-0.366	0.606205		0.442	0.0718782		0.732	0.0387161	U	2.74675	0.0654759		2.057	0.0113728	U	2.9385	0.116758		1.957	0.283853		1.5325	0.0686412		3.252	0.0467658		-0.1155	0.256687		1.559	0.0985187		0.25	0.657067		0.101	0.703616		-0.105	0.0233643		0.2315	0.796864		0.1675
Os.51926.1.S1_x_at	Os02g36880	0.210909		-2.0365	0.189338		-0.969	0.261929		-1.2135	0.683077		-0.3375	0.673407		0.79625	0.674766		0.264	0.0503439		-0.9275	0.310149		-1.797	0.328693		-1.5405	0.221749		-1.432	0.067752		0.4795	0.808005		-0.2795	0.46094		-1.149	0.275799		-0.854	0.136216		-1.7925	0.280852		-1.277
Os.54475.1.S1_at	Os04g38720	0.0454668	U	3.5015	0.0884332		2.4855	0.173708		1.7385	0.298248		1.13375	0.347701		0.438	0.16412		2.177	0.0644466		-0.2215	0.572665		-0.3205	0.101003		-0.625	0.0594717		0.523	0.303222		2.1265	0.23208		2.1475	0.0695033		2.1485	0.0342802	U	2.5325	0.234769		2.008	0.0166553		-0.535
Os.38378.1.S1_a_at	Os01g29840	0.208237		1.624	0.225639		2.4415	0.343594		3.7635	0.0267271	U	6.32625	0.028875	U	5.3615	0.00695805	U	4.666	0.0373331	U	8.295	0.0333847	U	7.735	0.0375597	U	6.0355	0.000667167	U	9.0655	0.262146		2.1385	0.0341221	U	8.2665	0.000147989	U	8.603	0.0146419	U	8.39	0.0257812	U	7.9345	0.467565		0.58225
Os.19410.2.S1_at	Os01g01470	0.277533		-0.2415	0.121828		-0.511	0.0270216		-0.518	0.108841		-0.362	0.0856941		-0.3515	0.263295		-0.2905	0.592507		-0.1925	0.353714		0.1055	0.183076		-0.213	0.864965		0.0505	0.0369053	U	2.2645	0.498775		1.0415	0.070301		0.9605	0.650661		0.129	0.717033		0.291	0.910423		0.025
Os.8162.1.S1_at	Os11g03310	0.0946137		0.8115	0.691095		0.087	0.254866		0.319	0.600457		-0.1625	0.0661906		-0.561	0.208667		1.2925	0.912321		0.0605	0.517202		0.324	0.143757		0.148	0.302876		1.182	0.348268		-2.2685	0.290723		0.46	0.244254		0.5165	0.164871		-0.5945	0.305899		-0.2235	0.50399		0.436
Os.50896.1.S1_at	Os12g03050	0.65097		-0.1255	0.00457959		0.139	0.736795		0.29	0.281038		2.21825	0.233456		2.97875	0.125003		3.323	0.0244128	U	3.232	0.0150444	U	2.8135	0.012183	U	3.6835	0.0384465	U	2.6875	0.378164		-1.8565	0.136994		4.5225	0.0461743	U	6.276	0.0448095	U	4.9005	0.0188301	U	5.9655	0.194434		0.7755
Os.35343.1.A1_at	Os11g03370	0.014746	U	2.3525	0.045355	U	4.442	0.147097		1.781	0.620718		-0.3705	0.0384441	D	-1.36675	0.0299645	U	2.399	0.0917174		-0.8375	0.160077		-1.1075	0.0280612	D	-1.383	0.818488		0.187	0.748066		1.9865	0.429635		-0.956	0.108735		-1.032	0.259313		-0.7915	0.0036153		-0.5685	0.171633		-2.184
Os.33738.1.S1_at	Os08g10080	0.438943		0.2165	0.814879		0.0205	0.00864211		0.3315	0.202875		-0.09775	0.730285		-0.02025	0.513988		0.089	0.687728		-0.0745	0.0194217		-0.426	0.959906		-0.0105	0.134596		-0.7245	0.0743521		-1.3305	0.00839838		-0.5685	0.41548		-0.348	0.0950623		-0.2825	0.230845		-0.456	0.0189171	U	1.20275
Os.53228.1.S1_at	Os12g41680	0.0308878	U	1.524	0.0810094		2.423	0.0753929		2.0465	0.0014242	U	2.34675	0.0844737		1.3745	0.0694344		1.726	0.199958		1.0605	0.208899		1.031	0.938668		-0.023	0.169432		0.7795	0.0501299		1.5415	0.0951525		1.7	0.0275053	U	1.943	0.0948588		2.3615	0.0825266		1.8295	0.535178		-0.65325
Os.51762.1.S1_at	Os06g46270	0.207679		0.603	0.0298373	U	3.39	0.00872652	U	1.4225	0.0654255		2.4095	0.142866		0.79625	0.00897658	U	3.333	0.283914		0.2625	0.494373		0.799	0.541772		-0.6185	0.905678		0.09	0.131185		0.423	0.701345		0.3875	0.0202954		0.578	0.223067		1.286	0.184761		1.115	0.0516003		-1.5265
Os.27059.1.S1_at	Os02g06950	0.517762		0.209	0.982597		-0.007	0.60383		0.132	0.812002		0.22625	0.8422		-0.32975	0.149333		1.8475	0.6535		0.345	0.18746		-0.366	0.229438		-0.605	0.0462843	U	2.444	0.213674		4.085	0.0180348	U	2.3115	0.0702106		2.962	0.335276		0.743	0.00528853	U	1.926	0.338219		0.60625
Os.50382.1.S2_at	Os04g52810	0.0996326		0.5165	0.183853		0.138	0.377128		0.1835	0.906933		0.036	0.557346		-0.20525	0.71295		0.107	0.946929		-0.0155	0.227476		0.5665	0.743137		-0.0365	0.113193		0.601	0.47692		-0.061	0.519208		0.241	0.123263		0.357	0.023889		0.1465	0.476244		0.1945	0.860015		0.0485
Os.54416.1.S1_at	Os02g41450	0.0681321		1.4195	0.390075		0.5185	0.324276		0.709	0.0349489	U	1.4285	0.0848529		1.48125	0.150261		2.3055	0.291968		0.9975	0.878032		0.09	0.298795		1.54	0.518648		-0.646	0.180212		2.1765	0.8272		-0.177	0.472635		-0.5335	0.198687		2.3695	0.018053	U	3.0495	0.194601		-0.77875
Os.36651.1.S1_at	Os04g43560	0.268634		-0.47	0.0698995		0.7665	0.122018		1.7805	0.0679396		2.147	0.0188654	U	2.11325	0.0605854		3.939	0.0357778	U	1.422	0.085259		3.4105	0.0669344		5.335	0.9973		0.0025	0.192341		3.2995	0.223529		1.982	0.220141		1.324	0.451628		2.502	0.00478049	U	3.995	0.301322		0.7
Os.39129.1.S1_at	Os10g33760	0.572215		-0.07	0.167212		0.636	0.263546		0.569	0.212846		2.55125	0.00350276	U	1.73975	0.267704		1.4815	0.0249774	U	1.7705	0.166947		0.19	0.0578894		1.985	0.297268		0.242	0.320773		5.68	0.30769		0.8355	0.763134		0.128	0.0837517		3.9185	0.0752617		5.06	0.267803		-0.076
Os.51120.1.S1_at	Os02g56600	0.114645		1.527	0.411462		0.5375	0.452561		1.13	0.00342977	U	3.6195	0.173485		2.0065	0.138318		4.6545	0.0605775		2.787	0.0689879		2.252	0.0977423		3.315	0.177682		1.811	0.15269		1.9705	0.25537		1.2225	0.388105		1.0145	0.0765298		2.616	0.187229		2.9665	0.794131		0.1235
Os.34712.1.S1_at	Os03g01870	0.389478		-0.1575	0.684676		-0.0705	0.193315		1.8015	0.511733		0.05325	0.24751		0.0735	0.15016		-0.233	0.172926		-0.1885	0.0590798		-0.2525	0.135097		-0.3365	0.0320038		-0.159	0.179788		7.8665	0.405214		-0.0575	0.30521		0.327	0.12774		0.708	0.403729		1.123	0.333076		-0.1725
Os.54097.1.A1_at	Os02g15340	0.420044		0.6155	0.248931		1.094	0.0220487		0.4185	0.18285		-1.5285	0.351377		-1.29475	0.176119		-1.6395	0.163915		-0.319	0.604768		-0.467	0.180442		-2.156	0.297588		0.84	0.490499		-3.271	0.240446		0.184	0.615163		0.344	0.786208		-0.1555	0.46115		0.2605	0.444608		0.47675
Os.54154.1.S1_at	Os06g33940	0.134848		2.446	0.105511		1.931	0.173756		1.011	0.394362		-0.12025	0.89455		0.10275	0.364626		-0.0535	0.0962805		-0.2395	0.142481		-0.1955	0.082451		-0.2265	0.879846		0.0085	0.105387		7.321	0.504841		-0.1305	0.523921		-0.064	0.487448		-0.181	0.506062		-0.156	0.640028		-0.15975
Os.28424.1.A1_at	Os06g04090	0.971436		0.0055	0.803291		0.1055	0.0762936		0.191	0.0219847	U	5.08725	0.017606	U	5.4455	0.693721		-0.083	0.0332736	U	5.1325	0.225649		0.3175	0.0110177	U	4.2465	0.0265477	U	6.399	0.0595268		4.3915	0.0175291	U	6.8805	0.00246397	U	7.3635	0.0243144	U	6.307	0.00375215	U	6.3625	0.0546046		0.4245
Os.50054.2.S1_at	Os08g02300	0.0629355		0.607	0.721185		-0.096	0.0314125		0.567	0.0585962		2.73825	0.00166833	U	1.9275	0.0935633		2.648	0.0422365	U	2.9725	0.0225094	U	3.76	0.00231989	U	5.214	0.215879		0.825	0.245344		2.3535	0.449529		1.909	0.102701		2.968	0.271415		1.0425	0.255624		3.7435	0.419685		0.38425
Os.8012.1.S1_at	Os04g59470	0.063473		-0.8525	0.110783		-0.785	0.618553		-0.112	0.0214675	U	5.84725	0.0111514	U	6.79425	0.971849		-0.005	0.0484844	U	5.491	0.537252		0.458	0.27765		-0.3315	0.0276389	U	6.054	0.825701		0.2035	0.0943337		4.609	0.163073		3.0755	0.0670013		3.673	0.113116		3.447	0.213283		-0.10125
Os.56943.1.S1_at	Os08g01330	0.0321841		0.5435	0.123941		0.852	0.044544	U	2.2045	0.0931133		1.98725	0.0294845	U	1.36275	0.182339		0.7385	0.0513555		1.942	0.834496		-0.079	0.145422		1.613	0.203997		2.5145	0.410507		3.6615	0.94958		-0.01	0.395136		0.442	0.437861		-0.4485	0.0847048		-0.5865	0.934724		0.02575
Os.27612.1.S1_at	Os03g03540	0.313912		0.843	0.575457		-0.27	0.588941		-0.385	0.463602		0.40175	0.109122		0.672	0.483404		-0.3935	0.827965		0.1	0.201437		-0.507	0.398244		-0.479	0.177675		1.169	0.946589		1.2485	0.0722818		0.9515	0.222556		0.8325	0.54838		0.455	0.128239		0.5705	0.447857		-0.39875
Os.46875.1.S1_at	Os10g38834	0.0888868		0.8005	0.465507		0.554	0.13451		2.6365	0.0237473		0.5795	0.604701		0.17525	0.266083		0.5325	0.471176		-0.1615	0.123376		-0.2675	0.192074		0.678	0.21955		-0.309	0.186744		0.617	0.101416		-0.361	0.274043		-0.392	0.0650009		-0.488	0.553217		-0.2515	0.0200089		0.493
Os.56173.1.S1_at	Os02g42970	0.185417		0.6755	0.0637907		2.6905	0.0807178		3.0555	0.245507		2.2785	0.143295		1.18975	0.0627347		2.64	0.104048		2.086	0.161299		2.155	0.0399327	U	2.9375	0.946048		-0.035	0.415201		0.448	0.178401		-0.3075	0.750344		0.134	0.192477		0.42	0.285369		0.7725	0.0460125	U	2.714
Os.18360.1.S1_at	Os06g01480	0.736234		-0.241	0.718167		-0.311	0.875142		-0.1205	0.252616		-0.809	0.28699		-1.61225	0.23692		-1.6255	0.796569		0.2255	0.331587		-0.692	0.530481		-0.457	0.993437		0.0035	0.0100307	D	-3.04	0.398741		-0.9585	0.34507		-1.0005	0.425779		-0.186	0.503486		-0.454	0.93011		-0.0415
Os.49704.1.S1_at	Os01g66490	0.39869		-0.094	0.321282		-0.21	0.16535		-0.286	0.206007		0.08125	0.73319		-0.0075	0.211396		-0.087	0.779286		0.056	0.396971		-0.171	0.679161		-0.075	0.637282		0.041	0.861654		2.7965	0.109754		-0.1005	0.164319		0.125	0.0881416		-0.122	0.800343		0.06	0.789546		-0.06975
Os.14437.1.S1_at	Os05g34600	0.912651		-0.0165	0.274351		-0.348	0.183812		-0.404	0.0701029		-2.03275	0.0428104	D	-2.0485	0.12339		-1.615	0.134241		-1.495	0.0697471		-0.2	0.0338073	D	-2.013	0.107904		-1.3235	0.0377749	D	-1.219	0.291661		-0.801	0.10313		-0.6945	0.138005		-0.84	0.284564		-0.678	0.00248945		-0.3835
Os.8935.1.S1_at	Os08g02160	0.351913		0.2715	0.0818915		0.5605	0.0738912		0.446	0.534167		0.05725	0.659739		-0.096	0.344042		0.3875	0.211464		0.1435	0.324387		0.485	0.338313		0.3615	0.347016		0.5335	0.990442		-6.726	0.123849		0.944	0.0682346		0.79	0.258692		0.495	0.182106		0.5525	0.211248		0.83075
Os.21395.1.S1_at	Os03g04070	0.49124		0.442	0.343728		0.5965	0.462797		0.4885	0.57187		-0.174	0.776322		0.36025	0.277734		0.4515	0.514689		0.4445	0.381387		0.4445	0.698125		-0.2035	0.149936		1.496	0.70771		1.9005	0.18793		1.322	0.140802		1.4165	0.130266		0.9035	0.255654		1.2775	0.492205		0.31
Os.22000.1.S1_at	Os06g51070	0.108412		-1.2125	0.0718062		0.565	0.171031		-1.126	0.031472	D	-3.628	0.0518405		-4.0265	0.0292064	D	-5.794	0.0396363	D	-5.117	0.0798503		-3.553	0.00921332	D	-4.4565	0.102106		-6.169	0.405519		-7.014	0.00651323	D	-6.744	0.0201433	D	-5.7975	0.0797031		-3.5795	0.159069		-5.3625	0.00767624	D	-7.671
Os.54138.1.S1_at	Os02g51120	0.700308		0.1855	0.560042		-0.134	0.557716		-0.145	0.220467		-0.39975	0.268514		-0.32225	0.289725		0.047	0.30579		-0.1545	0.297684		-0.202	0.74751		-0.0735	0.287677		0.0855	0.248115		3.1675	0.48732		-0.128	0.475046		0.0265	0.0133879		-0.2615	0.122423		-0.2645	0.474549		-0.1235
Os.53506.1.S1_at	Os08g33910	0.0550752		3.24	0.58549		0.3425	0.63888		0.3985	0.586557		-0.19875	0.904311		0.20625	0.568624		0.342	0.959358		0.042	0.0279216		-0.319	0.196477		-0.505	0.0269655	U	1.3095	0.125331		1.528	0.872028		0.0865	0.674874		0.0395	0.26451		-0.204	0.258745		-0.3125	0.154054		-0.2755
Os.5241.1.S1_at	Os03g56580	0.116408		0.2785	0.28684		-0.277	0.678831		0.09	0.141826		-0.682	0.00775183		-0.52025	0.937581		0.006	0.308483		-0.2365	0.157208		0.2995	0.105695		0.2775	0.359475		-0.1255	0.297959		-4.3425	0.836344		0.102	0.0707365		-0.242	0.0395607		-0.45	0.851465		-0.0505	0.0236536		0.269
Os.9449.1.S1_at	Os07g04560	0.0783362		0.566	0.0092769		0.5205	0.0911246		0.6765	0.155485		0.71125	0.277551		0.8205	0.11069		0.2135	0.0653916		0.3735	0.0152379		0.2715	0.465151		0.231	0.708217		0.1675	0.637266		-0.044	0.93789		0.0345	0.327509		0.1265	0.0892313		0.404	0.11545		0.2645	0.0801412		0.82375
Os.17090.1.S1_at	Os12g43530	0.0207018		0.53	0.207093		1.435	0.112454		0.7815	0.31312		1.25475	0.0973842		1.18175	0.549507		-0.1065	0.215562		1.292	0.867452		0.1125	0.0808527		-0.3485	0.0703949		4.062	0.0165749	D	-1.649	0.0222516	U	3.5605	0.0142832	U	4.189	0.105804		1.6245	0.1064		1.553	0.531619		-0.08125
Os.37917.1.S1_at	Os03g21060	0.223072		0.197	0.097984		0.2675	0.323626		-0.271	0.14829		-1.2245	0.0556892		-1.38	0.197455		-0.8315	0.0088922	D	-1.217	0.186016		-0.8095	0.0209163	D	-1.43	0.135675		-0.7925	0.141597		-1.082	0.172171		-1.028	0.10131		-0.9315	0.0659713		-0.9375	0.0580052		-0.7935	0.484283		-0.166
Os.18595.1.A1_at	Os07g48450	0.108333		-1.9525	0.613345		-0.319	0.0895725		-2.457	0.06346		-1.79725	0.115498		-4.2735	0.186609		-2.528	0.0322479	D	-3.294	0.13634		-4.9265	0.0652372		-5.4505	0.0191471	D	-5.5675	0.0349355	D	-2.6925	0.0449982	D	-2.048	0.123347		-1.004	0.0783028		-2.1315	0.113736		-2.204	0.0380567	D	-5.52625
Os.23492.1.A1_at	Os01g01430	0.088417		2.883	0.357161		1.2755	0.176108		1.187	0.324493		-1.0215	0.0198234	D	-1.41975	0.602247		-0.3595	0.395055		-0.9395	0.161634		1.264	0.252586		0.7745	0.0841304		-2.129	0.976181		2.0895	0.000231368	D	-2.752	0.233018		-2.682	0.387694		-0.1355	0.11613		-0.4635	0.0780209		2.0175
Os.31773.1.S1_at	Os11g03300	0.150009		0.6435	0.636083		-0.1605	0.480357		0.2505	0.00454688		-0.42	0.00143453	D	-1.087	0.0742107		-0.538	0.244593		-0.512	0.761098		-0.052	0.946703		-0.024	0.212308		-0.4835	0.116178		-2.8985	0.342456		-0.414	0.335117		-0.6875	0.00370325		-0.5455	0.193444		-0.9615	0.234314		1.09625
Os.35020.1.S1_at	Os12g03040	0.016209	U	5.4385	0.0326374	U	5.6225	0.0847328		4.795	0.0548573		2.90275	0.0421799	U	2.78525	0.0327973	U	4.829	0.264141		1.739	0.29174		-0.298	0.286073		-0.423	0.906116		-0.123	0.346624		4.4195	0.14996		4.6935	0.185046		2.1545	0.0697084		5.585	0.0309199	U	4.2895	0.693226		-0.216
Os.10944.1.S1_at	Os02g12310	0.223091		-0.7975	0.175846		-0.508	0.0785717		-0.1975	0.268804		-0.42125	0.27734		-0.34275	0.277439		-0.728	0.290502		-1.0135	0.080801		-1.0305	0.150083		-0.92	0.191716		-0.8355	0.0274132	D	5.6945	0.235211		-0.9335	0.149244		-0.85	0.181918		-0.919	0.200181		-0.9055	0.36427		-0.4425
Os.50016.1.S1_at	Os05g34310	0.0342557	D	-2.098	0.0419348	D	-2.38	0.306175		-1.6395	0.023929	D	-1.98775	0.0449746	D	-2.15075	0.0098388	D	-2.588	0.0610766		-2.0315	0.0312044	D	-2.487	0.0550586		-1.88	0.0179775	D	-2.6375	0.222451		0.895	0.0737443		-2.3505	0.0105702	D	-2.71	0.0507129		-2.568	0.0649936		-2.206	0.0672503		-1.542
Os.4655.1.S1_at	Os01g66120	0.88359		-0.2085	0.543631		-0.597	0.60961		-1.057	0.715268		0.63425	0.465174		0.2405	0.282656		1.829	0.444215		1.585	0.38494		1.356	0.349465		1.6145	0.332448		1.404	0.188366		-4.4195	0.437217		1.0885	0.388813		1.6335	0.123064		3.014	0.22737		2.235	0.681757		-0.488
Os.12199.1.S1_at	Os05g34830	0.38668		0.2525	0.12296		0.951	0.997543		0.0005	0.576493		-0.32225	0.169085		-1.05425	0.0920651		0.412	0.711051		0.1305	0.0943807		-1.4965	0.00488066	D	-3	0.455662		0.795	0.00103271	D	-5.5985	0.120624		1.3375	0.0697958		1.181	0.0584865		1.3405	0.0904628		0.6955	0.00431574	D	-2.61825
Os.12329.1.S1_at	Os11g08210	0.730361		-0.1215	0.207684		-0.2675	0.157059		-0.544	0.316279		-1.66	0.348554		-0.866	0.201638		-1.8565	0.102185		-1.9425	0.189954		-1.4745	0.00192851	D	-2.971	0.0109493	D	-1.279	0.0420243	D	-7.7225	0.113717		-2.509	0.0523979		-3.6185	0.220807		-2.0625	0.062909		-2.8495	0.503763		-0.67275
Os.51886.1.S1_at	Os03g60080	0.141691		2.0215	0.230128		1.251	0.0461154	U	1.2885	0.254629		-0.6635	0.163699		-1.26075	0.42346		0.552	0.440831		0.5395	0.307158		1.241	0.936274		-0.069	0.151647		1.079	0.126185		4.2125	0.662771		0.332	0.160608		1.222	0.783042		-0.111	0.145784		0.0665	0.194206		0.71375
Os.17567.2.S1_a_at	Os07g12340	0.0844141		1.417	0.165018		1.4085	0.25872		0.962	0.116531		0.55775	0.436		-0.17425	0.186518		1.4735	0.615641		0.38	0.283441		0.767	0.495119		0.5915	0.256501		0.366	0.0301134	D	-5.1185	0.0568224		1.285	0.110477		1.2065	0.270896		0.887	0.0787711		1.0895	0.1653		0.47525
Os.7103.1.S1_at	Os01g60020	0.0794222		0.614	0.522329		0.165	0.29003		0.3235	0.0187262	D	-1.2405	0.0710324		-1.19875	0.279386		-0.3675	0.262049		-0.7685	0.582721		0.316	0.782184		-0.1925	0.354099		-1.1525	0.370714		-1.9835	0.381185		-0.809	0.164314		-1.072	0.0602967		-1.2895	0.48261		-0.564	0.198613		-0.35425
Os.36437.1.S1_at	Os07g37920	0.0922998		1.7225	0.248438		0.6965	0.88428		0.0295	0.377365		-0.42275	0.612381		0.07425	0.868192		-0.0585	0.47415		0.5635	0.13121		1.8295	0.78984		-0.147	0.498496		0.6365	0.968069		6.167	0.343564		2.1545	0.0438414	U	3.668	0.0998609		0.9895	0.384366		1.985	0.716446		-0.169
Os.50585.1.S1_at	Os02g38130	0.072822		3.6165	0.119979		4.184	0.0648555		3.54	0.660043		-0.31975	0.18571		-1.0345	0.19682		1.2445	0.565067		-0.2275	0.308914		-1.0535	0.494204		-0.3325	0.220819		-1.4095	0.103612		5.6185	0.0655183		-1.2345	0.388579		-0.6755	0.534088		-0.671	0.0648311		-1.096	0.132398		1.83275
Os.23932.1.A1_at	Os04g40140	0.00739815	U	2.7105	0.0547778		3.733	0.0502302		3.2315	0.0198234		0.23275	0.873603		0.1325	0.292805		1.296	0.0876013		0.881	0.0525509		1.8795	0.0300538		0.254	0.243035		0.864	0.0528504		7.901	0.0635216		0.721	0.181902		1.011	0.13214		0.736	0.122771		0.635	0.000992051	U	1.2835
Os.9851.1.S1_at	Os01g48130	0.127228		2.6635	0.132071		3.834	0.252816		1.948	0.0409746	U	3.01	0.0627087		2.7025	0.0380604	U	3.1325	0.0854521		2.8325	0.0805606		3.7375	0.0425828	U	5.1725	0.189255		0.346	0.215206		0.5545	0.334812		0.665	0.531866		0.493	0.161944		2.0595	0.134227		2.8665	0.573816		-0.3205
Os.53950.1.S1_at	Os05g48850	0.520012		-0.077	0.453253		0.467	0.0977559		1.079	0.0342279	U	4.41775	0.00643434	U	3.9545	0.00367849	U	2.6825	0.00390452	U	3.587	0.0466838	U	4.9345	0.00632352	U	6.443	0.402039		-0.1415	0.9223		-0.504	0.76777		0.118	0.30871		0.465	0.0546945		1.5965	0.387907		3.0885	0.152226		-0.15075
Os.9859.2.S1_at	Os01g09550	0.101755		2.841	0.0459612	U	2.24	0.065233		2.723	0.300578		1.687	0.615857		0.098	0.211497		1.542	0.258785		2.776	0.00154776	U	1.4395	0.0963336		3.3085	0.026322	U	4.496	0.174559		0.193	0.247763		1.9105	0.0875606		2.8935	0.485029		0.6745	0.288865		2.477	0.20166		2.47175
Os.9853.4.S1_x_at	Os05g10620	0.141835		-0.4745	0.0101502		-0.439	0.109262		-0.2625	0.291042		-0.4645	0.284295		-0.29675	0.414573		-0.227	0.125666		-0.2625	0.438783		-0.2785	0.303945		-0.3025	0.804713		-0.121	0.148562		1.265	0.368626		-0.3495	0.0682959		-0.2275	0.36616		-0.435	0.381345		-0.208	0.00137489		-0.2315
Os.27469.2.S1_at	Os06g36480	0.513146		0.2845	0.0249083		0.5025	0.0449657		0.4735	0.0678201		2.595	0.0147956	U	2.1985	0.131908		1.4485	0.0183981	U	1.9545	0.0775254		2.6025	0.00156914	U	3.4485	0.109361		1.66	0.945057		-0.816	0.0391192	U	1.8285	0.0559561		1.305	0.0303719	U	1.1415	0.258717		2.2505	0.451363		0.16525
Os.24746.1.S1_at	Os06g15690	0.0698273		0.79	0.0395477		0.5225	0.0819935		0.7065	0.842407		-0.081	0.157142		-0.75225	0.125358		0.914	0.781625		-0.065	0.0332805		0.516	0.982349		0.0085	0.170204		-0.23	0.15974		-2.2475	0.385612		0.3025	0.281974		0.546	0.427964		0.147	0.0106534		0.517	0.122682		0.88275
Os.46798.1.S1_at	Os10g25620	0.115261		0.661	0.0240519	U	1.6535	0.972234		0.0115	0.041686		-0.4575	0.183013		-0.47525	0.287284		-0.26	0.315758		-0.2615	0.153628		-0.386	0.150457		-0.382	0.289856		-0.337	0.134585		0.5765	0.333129		-0.26	0.721582		-0.108	0.084559		-0.479	0.0567894		-0.7435	0.15992		-0.302
Os.17912.2.S1_x_at	Os10g25640	0.753707		-0.1375	0.798883		-0.101	0.726405		-0.154	0.265433		0.48825	0.534949		0.03325	0.368086		0.213	0.198028		1.014	0.252033		0.8205	0.589401		0.164	0.164743		2.2685	0.0139388	U	1.4195	0.123057		2.0665	0.282763		0.9845	0.00466622		0.4775	0.260468		1.077	0.114211		0.488
Os.12253.1.S1_at	Os10g26270	0.0155382	U	3.318	0.0364077	U	4.3405	0.27709		1.2355	0.00446618	U	1.38975	0.168044		0.42	0.146339		1.7115	0.312137		-1.347	0.185517		-0.8405	0.0376917	D	-2.0835	0.241585		-1.5985	0.0431245		-0.523	0.0992955		-1.7965	0.0750651		-1.95	0.0312099	D	-2.1095	0.103032		-1.8405	0.187673		-1.79075
Os.46817.1.S1_at	Os10g27360	0.174109		0.77	0.000719349	U	2.655	0.0593102		2.6275	0.0884607		-0.38075	0.330803		-0.4735	0.25914		1.1145	0.252153		-0.22	0.144172		-1.532	0.137079		-1.2825	0.0815547		-1.312	0.25152		2.5905	0.575914		-0.191	0.594055		-0.326	0.0196111	D	-1.006	0.343866		-1.069	0.251748		0.57075
Os.6662.1.S1_at	Os10g27390	0.470319		1.088	0.294373		1.7645	0.1877		1.5855	0.397333		1.1185	0.041968	D	-2.4285	0.186731		1.725	0.214605		0.836	0.194965		1.4785	0.0699371		0.5485	0.0609405		-0.427	0.129688		-2.937	0.336771		1.478	0.225742		1.761	0.272759		0.8265	0.195963		1.579	0.268427		0.894
Os.49206.1.S1_at	Os03g12120	0.128121		0.7475	0.17371		0.511	0.0943059		0.583	0.0510001		-0.38925	0.262274		-0.5225	0.719933		-0.1325	0.902016		0.083	0.300207		0.3775	0.763043		0.114	0.109665		0.8995	0.189177		-3.999	0.283695		0.3695	0.21693		0.1255	0.5		-0.1395	0.123861		-0.2715	0.384251		0.3445
Os.25266.1.S1_at	Os07g27330	0.704703		0.4915	0.671286		-0.415	0.73191		-0.3805	0.737695		-0.22475	0.629308		0.1625	0.609474		-0.5305	0.170501		2.478	0.553605		-0.678	0.579446		-0.6135	0.415075		2.6285	0.483838		8.0795	0.631419		1.8725	0.951125		0.0685	0.741396		-0.314	0.831164		-0.242	0.776442		-0.31625
Os.34273.1.S1_at	Os07g27340	0.227502		0.233	0.0142079		-0.224	0.578053		-0.185	0.403329		-0.27125	0.168773		2.592	0.714703		-0.05	0.124533		3.891	0.69716		0.0085	0.12217		-0.2805	0.028932	U	6.8715	0.0799245		3.2125	0.0404174	U	4.2235	0.0337189	U	4.2535	0.0130396	U	2.9045	0.104853		2.7225	0.111977		-0.2335
Os.54017.1.S1_at	Os03g39050	0.227886		-0.4745	0.675583		0.038	0.235246		-0.3705	0.813469		-0.0985	0.831281		0.11175	0.346999		-0.221	0.655612		-0.1625	0.170802		-0.331	0.336307		-0.317	0.587677		-0.3325	0.155015		0.705	0.201322		-0.327	0.0365704		-0.313	0.404271		-0.076	0.314749		-0.256	0.705106		-0.11625
Os.27553.2.S1_at	Os03g39100	0.218993		1.4055	0.055427		1.455	0.0366172	U	1.042	0.335435		0.159	0.587903		-0.763	0.386231		0.7255	0.490941		0.784	0.0263071	U	1.693	0.389671		0.735	0.131634		2.15	0.413851		-0.8535	0.318588		1.7655	0.0445966	U	1.0475	0.44782		0.3425	0.0127075		0.2755	0.551969		0.6425
OsAffx.32010.1.S1_at	Os05g25960	0.32306		-0.937	0.186961		-1.197	0.11478		-0.993	0.162278		-1.5485	0.148032		-1.70475	0.145128		-0.875	0.095238		-1.3435	0.674993		-0.2775	0.0588315		-1.4405	0.24455		-0.5925	0.193432		-1.1655	0.164124		-1.225	0.170833		-1.051	0.102863		-1.5675	0.16905		-1.5535	0.61662		0.48925
Os.54741.1.S1_at	Os07g13920	0.302952		0.7965	0		0.13	0.915073		0.0155	0.32194		-0.36525	0.0983647		-0.2615	0.113168		-0.295	0.19003		-0.182	0.371514		-0.209	0.647275		-0.086	0.270177		-0.135	0.335383		0.521	0.925306		0.0155	0.814953		-0.0175	0.147516		-0.445	0.388194		-0.282	0.177039		1.11475
Os.6747.1.S1_a_at	Os07g17180	0.693063		-0.258	0.530588		-0.6335	0.471965		-0.5805	0.163015		-0.8785	0.204614		-0.99275	0.273577		-0.6055	0.110379		-1.062	0.634087		0.057	0.319512		-0.523	0.228195		-0.1695	0.377461		4.7015	0.335486		-0.739	0.207496		-0.716	0.24903		-0.7965	0.687755		-0.3495	0.968594		-0.01275
Os.9354.1.S1_at	Os07g09740	0.0323798		0.5795	0.115162		0.5495	0.170396		0.361	0.116572		-0.243	0.0208431		-0.37475	0.0441508		0.3815	0.00174486		-0.1825	0.0228283		-0.223	0.0322591		-0.3845	0.402945		0.2215	0.72626		-3.2885	0.0827081		0.398	0.0397368		0.464	0.025451		0.2875	0.579167		0.189	0.0162269		0.44125
Os.27553.1.S1_a_at	Os07g09830	0.0287727		0.497	0.137481		1.0735	0.292305		0.4905	0.526392		-0.4275	0.00213648		-0.5205	0.202406		-0.6305	0.712244		-0.0755	0.383526		0.554	0.320584		-0.2895	0.422006		0.488	0.195145		-2.934	0.269282		0.622	0.0286486		0.544	0.0190552		0.4175	0.0138163		0.545	0.0988188		1.0065
Os.7755.1.S1_at	Os07g09860	0.0851502		0.654	0.0722496		0.2325	0.186143		0.196	0.217943		0.20975	0.0617779		0.1245	0.0048927		0.5755	0.128996		0.404	0.0176787		0.468	0.0488745	U	1.4885	0.047458		0.5155	0.733039		-4.2615	0.406108		0.46	0.0190114		0.503	0.00857945		0.371	0.0870691		0.7375	0.163746		-0.6615
Os.9853.1.S1_at	Os02g18470	0.863724		0.0075	0.846499		0.0075	0.16		-0.222	0.399723		-0.228	0.526359		-0.11475	0.42321		0.0185	0.596927		-0.08	0.795169		-0.0075	0.404073		-0.22	0.477273		0.1885	0.991733		0.2735	0.561834		0.264	0.559449		0.15	0.759917		0.0505	0.996983		-0.0015	0.686762		0.01675
Os.52926.1.S1_at	Os08g23880	0.581569		0.142	0.520529		-0.045	0.732197		-0.119	0.69982		0.0645	0.455656		0.1425	0.874332		0.0095	0.545667		-0.0775	0.976428		0.001	0.800308		-0.0725	0.0296419		-0.1395	0.107399		1.719	0.547658		-0.1295	0.184209		0.1965	0.572035		-0.117	0.837901		-0.0475	0.525414		0.16225
Os.32835.1.S1_x_at	Os02g18460	0.909665		0.012	0.174878		1.2295	0.225271		0.536	0.135835		-0.39	0.253975		-0.561	0.00203377		-0.313	0.240298		-0.3115	0.156222		-0.567	0.0550304		-0.3635	0.242727		-0.449	0.635621		5.573	0.106754		-0.319	0.356327		0.241	0.218591		-0.4685	0.20961		-0.1595	0.431202		-0.1175
Os.52387.1.S1_at	Os01g28050	0.855615		-0.0795	0.361908		0.479	0.584871		0.1485	0.639806		0.21925	0.337262		0.853	0.486571		0.242	0.800369		-0.0955	0.634892		0.3375	0.60454		0.2165	0.677835		0.1355	0.329206		6.514	0.826604		0.081	0.2594		0.5155	0.125666		0.535	0.239362		0.4015	0.251812		0.44725
Os.34520.1.S1_at	Os01g71790	0.232593		-0.332	0.452344		-0.129	0.0346041		-0.2665	0.859284		-0.1055	0.395561		0.02275	0.136229		1.1435	0.348423		0.681	0.0672954		-0.6785	0.324283		-0.4825	0.274864		0.1465	0.161685		-1.698	0.0382036	U	1.8225	0.0142988	U	2.1145	0.02951	U	1.315	0.106487		1.605	0.171623		-1.2685
Os.53672.1.A1_at	Os11g07700	0.633068		0.078	0.0165629		-0.4035	0.263819		-0.3285	0.187792		-1.1305	0.0745651		-1.516	0.0799445		-1.0575	0.0921293		-0.7445	0.052415		0.5635	0.0570426		-0.256	0.899646		0.0395	0.366144		-1.5875	0.424567		-0.329	0.0115731		-0.44	0.395295		-0.418	0.0175033		-0.4	0.117996		0.072
Os.32252.1.S1_at	Os01g48460	0.969659		0.0295	0.403806		-0.14	0.200626		-0.6825	0.112538		-1.8445	0.0589795		-2.78975	0.148717		-1.618	0.18927		-2.0905	0.152263		-0.406	0.114525		-2.073	0.0193159	D	-1.911	0.0505451		-3.397	0.555052		-0.6005	0.351314		-0.4475	0.109772		-2.0355	0.283002		-0.972	0.0232534	D	-1.5735
Os.54778.1.S1_at	Os09g12380	0.3915		-0.3235	0.827005		0.163	0.240539		0.194	0.396925		-0.16025	0.749339		0.3085	0.442284		-0.318	0.409209		-0.3345	0.921276		0.022	0.967003		-0.0145	0.776431		-0.2255	0.556561		0.3325	0.698367		0.1105	0.914577		-0.0515	0.929949		-0.039	0.449599		-0.2925	0.965482		0.02
Os.54989.1.S1_at	Os03g61249	0.0649396		2.4765	0.0296236	U	2.126	0.0397249	U	1.6245	0.346794		-0.916	0.303448		-0.8835	0.2151		-0.222	0.0658817		-0.337	0.297602		-0.6785	0.108013		-0.884	0.501965		-0.1615	0.0870451		3.4585	0.322177		-0.664	0.14857		-0.732	0.0349503	D	-1.11	0.0765332		-0.6995	0.347101		-0.0305
Os.49247.1.S1_at	Os03g61319	0.07732		-4.244	0.0952628		-4.0825	0.203092		-4.5035	0.189515		-4.32275	0.176446		-5.83025	0.126022		-5.16	0.136103		-5.2025	0.122621		-5.1915	0.129094		-5.0655	0.130274		-5.0665	0.560249		-3.939	0.121742		-4.9045	0.123406		-5.15	0.129969		-5.086	0.10989		-5.185	0.159899		-4.2695
Os.32232.1.S1_at	Os03g62470	0.353252		-0.534	0.213992		-1.079	0.722194		-0.2045	0.43994		0.402	0.297241		0.42325	0.797984		-0.1115	0.116953		0.762	0.313058		0.954	0.136275		1.426	0.40412		-0.3605	0.0898378		-2.198	0.0844253		-0.5135	0.718074		-0.258	0.700938		-0.3475	0.663731		0.269	0.18363		0.6555
Os.52907.1.S1_at	Os07g31410	0.951126		0.0185	0.30968		-0.3035	0.258016		-0.303	0.604437		0.2155	0.747211		-0.247	0.513311		-0.2575	0.612385		-0.1635	0.605916		-0.2205	0.103259		-0.22	0.511029		-0.1985	0.0866583		2.426	0.394863		-0.1155	0.176133		-0.2025	0.467242		-0.245	0.288849		-0.162	0.453588		0.04775
Os.21832.1.S1_at	Os11g04470	0.0669252		4.2885	0.0439529	U	1.3955	0.152886		1.6355	0.0378202	U	1.034	0.302837		-0.253	0.137028		3.65	0.302106		-0.584	0.257966		-0.753	0.803009		-0.086	0.241147		-0.6545	0.496021		5.031	0.438069		-0.478	0.402342		-0.519	0.303941		-0.6485	0.63013		-0.369	0.287175		-0.66525
Os.17102.1.S1_at	Os12g04230	0.816828		0.0765	0.154475		0.2525	0.237789		0.2845	0.281152		-0.84025	0.0133554	D	-1.57475	0.0612683		0.2745	0.346084		-0.4575	0.25535		0.748	0.761227		0.1	0.333517		-0.2605	0.00279142		-0.5335	0.194779		0.8975	0.118468		1.6705	0.087918		1.144	0.0304771	U	1.4715	0.0966519		1.768
Os.54623.1.S2_at	Os01g59640	0.0946814		0.594	0.923891		-0.0385	0.932895		-0.0155	0.0799828		-0.384	0.309098		0.286	0.268656		0.147	0.80865		0.168	0.0342466		-0.26	0.308762		-0.315	0.219098		-0.279	0.292651		-0.5925	0.17684		-0.3805	0.539499		-0.234	0.636882		0.17	0.784		-0.072	0.338607		-0.20775
Os.26850.1.A1_s_at	Os03g59730	0.0324285	U	3.3835	0.000473845	U	2.687	0.0421882	U	2.8855	0.0801417		3.43525	0.0543504		2.954	0.0309933	U	3.5815	0.0398616	U	3.3415	0.0701847		3.469	0.0626021		3.416	0.0173859	U	3.734	0.125666		-0.446	0.0242834	U	4.4415	0.0053269	U	4.2425	0.0452006	U	3.5925	0.00760283	U	3.8935	0.0410811	U	3.5825
Os.37409.1.S1_at	Os12g22940	0.0802958		0.694	0.191786		0.28	0.183076		0.426	0.279417		-0.34775	0.410843		-0.29325	0.805738		-0.0515	0.19898		0.4255	0.497278		0.1175	0.959717		0.0115	0.0592736		0.921	0.900305		-6.271	0.067148		0.869	0.0537682		0.5965	0.236404		0.4815	0.0769798		0.5555	0.0658531		1.27875
Os.26447.1.A1_at	Os12g23090	0.2454		1.178	0.229716		0.477	0.275908		1.1875	0.373814		0.9895	0.239502		0.9765	0.0568828		3.583	0.242205		1.6665	0.0875429		2.428	0.131367		2.422	0.100364		1.6135	0.118838		4.4025	0.120013		3.0375	0.149028		2.579	0.107612		3.3135	0.0864328		3.155	0.512854		0.558
Os.22785.1.S1_a_at	Os12g22630	0.722191		-0.104	0.390031		0.2255	0.0314322		-0.2125	0.608049		0.51375	0.55043		0.02975	0.474316		0.2835	0.333704		0.32	0.0289776		0.483	0.115832		0.5245	0.0297155		0.5245	0.577192		2.337	0.373166		0.4405	0.496841		0.2025	0.313312		0.3665	0.236151		0.4435	0.847127		-0.0595
Os.9902.1.S1_at	Os05g43960	0.126597		-0.526	0.729279		-0.173	0.21417		-0.346	0.158699		-0.7915	0.0629735		-1.2805	0.188083		0.3795	0.241056		-0.465	0.0613207		-0.8435	0.146101		-1.6245	0.133112		-0.41	0.331382		-1.6405	0.887939		-0.045	0.0354633		0.1345	0.29214		-0.253	0.232603		-0.2235	0.105993		-0.75425
Os.17912.1.A1_at	Os10g26240	0.100507		0.7255	0.415682		0.353	0.145611		0.5305	0.816661		0.03725	0.660754		0.117	0.667531		0.08	0.219063		0.293	0.5		0.3105	0.144669		0.3265	0.247314		1.0885	0.00905092		-0.1985	0.0467623		0.5455	0.092809		0.504	0.346925		0.1295	0.0249976		0.28	0.516778		0.56325
Os.50163.1.S1_at	Os10g09820	0.163234		-1.129	0.0453957		-0.756	0.360608		-0.4505	0.0694702		-2.04	0.0310318	D	-2.45775	0.20671		-0.7115	0.294782		-0.9905	0.00862114	D	-1.1445	0.0363804	D	-1.0925	0.134818		-0.907	0.743137		1.1025	0.404898		-0.623	0.00534425	D	-1.0125	0.464079		-0.505	1.40409e-07	D	-1.081	0.126495		-1.18075
Os.6124.1.S1_a_at	Os10g21560	0.316123		0.5675	0.843094		0.159	0.621836		0.129	0.218344		0.95425	0.411658		0.7355	0.202964		1.1255	0.798175		-0.2295	0.0559526		1.3675	0.902062		0.1125	0.685728		0.226	0.110529		-4.839	0.529951		0.506	0.0943983		0.241	0.753819		0.2205	0.114086		0.3395	0.144111		1.01925
Os.53924.1.S1_at	Os11g04960	0.643802		0.3385	0.438712		-0.4315	0.844488		0.1255	0.146057		-1.75025	0.173411		-1.731	0.701747		-0.125	0.470188		-0.6925	0.619556		0.5285	0.732459		-0.286	0.166404		0.714	0.369778		0.149	0.694031		-0.3595	0.489749		-0.6625	0.31211		-1.023	0.665595		-0.1875	0.998709		-0.00175
Os.10320.1.S1_x_at	Os11g31340	0.239877		1.0475	0.123813		1.3225	0.123403		1.462	0.175691		1.66225	0.120451		1.4575	0.278781		0.897	0.183059		2.3855	0.0994296		1.105	0.130279		1.219	0.0276115	U	3.295	0.0106346	U	3.1445	0.068022		2.6525	0.0501582		2.9575	0.173219		1.982	0.126816		2.1275	0.247474		1.2745
Os.55676.1.S1_at	Os11g31360	0.469876		-0.752	0.8324		-0.107	0.612634		0.1975	0.0325833	U	2.19125	0.0377605	U	2.017	0.136826		1.3445	0.0818938		3.9775	0.071752		1.3915	0.0261367	U	3.9315	0.000757481	U	4.6225	0.113259		3.6055	0.179508		2.803	0.0172204	U	3.696	0.0201928	U	3.3565	0.116262		3.238	0.842494		0.0855
Os.8380.1.S1_at	Os11g31330	0.0975487		-5.1185	0.167307		-4.178	0.0595725		-4.049	0.106051		-5.27975	0.082476		-4.274	0.108229		-5.237	0.114099		-5.194	0.0880934		-5.292	0.102145		-5.215	0.083497		-5.1435	0.176199		-2.8065	0.12305		-5.058	0.0963043		-4.92	0.0887075		-5.3155	0.108371		-5.0875	0.111951		-4.9525
Os.12243.1.S1_at	Os11g31380	0.238458		0.786	0.15136		0.5385	0.0443434		0.503	0.876852		-0.0715	0.104075		-0.74775	0.274369		-1.7975	0.159684		1.686	0.671113		-0.121	0.771973		-0.07	0.26748		1.775	0.0408082		0.426	0.301598		-2.364	0.0141505		-0.0225	0.0808555		-1.206	0.885729		0.1565	0.0903637		1.529
Os.15204.1.S1_at	Os01g70110	0.182017		1.16	0.375476		0.514	0.538996		0.9795	0.0517119		6.9035	0.055543		5.99525	0.0729316		3.0635	0.0687819		6.592	0.0763649		6.0855	0.077435		5.2725	0.057918		6.248	0.0191146		-0.5765	0.106909		5.2705	0.0667637		5.4295	0.110621		4.831	0.0829374		5.648	0.117519		5.152
Os.18664.1.S1_x_at	Os08g42400	0.0118317	U	1.076	0.128203		2.3145	0.291665		0.8385	0.0371147	U	5.33275	0.0446983	U	3.653	0.0604863		4.722	0.0123381	U	2.9665	0.765113		-0.087	0.0348543	U	2.2535	0.220625		-0.7075	0.065161		0.703	0.540458		0.2575	0.550024		-0.2925	0.229544		1.647	0.0893219		2.025	0.0723579		3.03325
Os.23030.1.S1_at	Os09g33490	0.246448		1.69	0.847595		0.1185	0.0718319		1.765	0.056576		2.97125	0.0796769		3.9585	0.186075		2.878	0.0634818		3.0735	0.0928457		4.895	0.0791534		2.9005	0.0952227		4.2435	0.055823		-1.564	0.12656		4.9265	0.0276714	U	5.679	0.0599723		4.5775	0.0536866		4.661	0.594312		-0.19525
Os.5194.1.S1_x_at	Os12g29330	0.102035		-1.2155	0.159584		-1.1345	0.202547		-0.92	0.253826		-1.321	0.0475569	D	-1.4035	0.0803362		-0.402	0.321449		-1.0195	0.0910919		-1.1765	0.13765		0.346	0.0170742	D	-2.833	0.131545		-7.3815	0.34911		-1.3235	0.279479		-0.345	0.395811		-1.0795	0.399102		-0.41	0.274733		-0.79425
Os.34471.1.S1_at	Os01g64310	0.185503		1.9855	0.44536		1.906	0.103285		1.3105	0.555375		2.13275	0.204652		-0.27375	0.0058821	U	2.381	0.23019		2.414	0.301188		-0.6945	0.0323153	D	-1.181	0.657993		0.3845	0.305157		5.764	0.150284		3.1615	0.0218668	U	4.8455	0.721283		0.2385	0.100416		2.452	0.195947		-0.8745
Os.51783.1.S1_at	Os05g37080	0.408658		-0.4555	0.64426		0.287	0.650551		0.3055	0.925071		-0.10775	0.0327177	D	-1.38625	0.173941		1.0295	0.340667		-0.4175	0.89998		0.016	0.24916		-0.521	0.413815		-0.171	0.0839383		1.1805	0.883297		0.0965	0.0419937	U	1.756	0.473341		0.1865	0.489526		1.2355	0.0405801	D	-1.02225
Os.54623.1.S1_at	Os11g05614	0.0110164	U	2.658	0.578746		0.5705	0.488065		0.489	0.307983		0.48675	0.54211		-0.00725	0.148393		0.6255	0.983187		0.0105	0.576306		0.1205	0.240164		-0.5035	0.370874		-0.554	0.0651706		2.412	0.0715871		-0.735	0.00455605		-0.7685	0.151239		-0.318	0.966938		0.042	0.0851091		-0.50375
Os.19369.1.S1_at	Os12g05990	0.00592699	U	3.1685	0.325038		1.514	0.120482		1.5375	0.0938734		0.7675	0.601389		0.4325	0.860056		0.082	0.585144		0.7365	0.116246		0.769	0.0474691	U	1.178	0.249116		1.2155	0.00909383		-0.3635	0.206457		0.47	0.467855		0.343	0.980358		0.015	0.988256		0.0125	0.015399		0.434
Os.4894.2.S1_a_at	Os11g45950	0.272783		-0.486	0.151929		-0.633	0.0993851		-0.737	0.123764		-1.25575	0.118734		-1.1975	0.188884		-0.664	0.122189		-1.7625	0.190549		0.431	0.178344		-0.7525	0.0149275	D	-1.535	0.232362		-7.961	0.365679		-1.2075	0.0208333		-0.8095	0.583181		-0.1355	0.613742		-0.152	0.143906		-1.02075
Os.51884.1.S1_at	Os08g33670	0.486505		0.1445	0.532619		-0.2775	0.370452		0.988	0.453782		-0.2065	0.588997		-0.52775	0.414056		-0.2885	0.522173		-0.277	0.133898		0.089	0.711177		0.0295	0.52269		-0.2975	0.47208		6.0575	0.348432		-0.361	0.67863		-0.1025	0.43309		-0.3825	0.113597		-0.5905	0.736833		0.1895
Os.57398.1.S1_at	Os09g24560	0.00140025	U	1.364	0.899634		0.0155	0.581726		0.2665	0.901758		-0.01925	0.365946		-0.35775	0.321935		-0.1815	0.353587		-0.311	0.454977		0.325	0.959335		-0.0205	0.287724		0.585	0.28243		4.765	0.142493		-0.246	0.399815		0.1935	0.102672		-0.2305	0.159436		-0.0215	0.179456		0.827
Os.6417.1.S1_at	Os04g35660	0.590808		-0.483	0.4992		-0.3985	0.128334		2.7965	0.0726494		6.43675	0.048101	U	5.69925	0.411836		-0.7725	0.0511122		6.525	0.257679		2.7905	0.0569395		6.211	0.367503		-1.1155	0.703158		0.6055	0.432133		-0.75	0.314136		-0.8395	0.504195		-0.3015	0.915185		0.1365	0.0445671	U	5.2695
Os.47735.1.S1_at	Os02g34970	0.342194		0.406	0.149074		2.8905	0.478727		1.0975	0.19818		1.181	0.39121		0.96925	0.563955		0.281	0.97761		-0.019	0.262548		-0.16	0.0878129		1.167	0.453828		-0.406	0.180127		0.445	0.324842		-0.268	0.204831		0.1125	0.480405		1.155	0.518055		0.3425	0.082867		1.9785
	Note:	DEG = Differential expressed genes
	Os09g32040 gene belonging to the subgroup OMNAC, which is absent in this array data
Sample	Developmental Tissues
CK	Seed: germination (72h after imbibition)
1	Calli 1: 15 days after subculture
2	Calli 2: screening stage
3	Calli 3: 5 days after regeneration
4	Seedling 1: 3 days after sowing
5	Shoot: Seedling with 2 tillers
6	Seedling 2: Root and leaf at three leaf stage
7	Root : Seedling with 2 tillers
8	Stem 1: 5 days before heading
9	Stem 2: heading stage
10	Flag leaf 1: 5 days before heading
11	Flag leaf 2: 14 days after heading
12	Leaf 1: young panicle at stage 3
13	Leaf 2: 4-5 cm young panicle
14	Sheath 1: young panicle at stage 3
15	Sheath 2: 4-5 cm young panicle
16	Panicle 1: young panicle at stage 3
17	Panicle 2: young panicle at stage 4
18	Panicle 3: young panicle at stage 5
19	Panicle 4: 4-5 cm young panicle
20	Panicle 5: heading stage
21	Stamen: Just before heading
22	Spikelet: 3 days after pollination
23	Endosperm 1: 7 days after pollination
24	Endosperm 2: 14 days after pollination
25	Endosperm 3: 21 days after pollination
[truncated: 27 more columns]
