# Supplementary material for: Comprehensive gene expression analysis of the NAC gene family under normal growth conditions, hormone treatment, and drought stress conditions in rice using near-isogenic lines (NILs) generated from crossing Aday Selection (drought tolerant) and IR64
Source: Mol Genet Genomics. 2012 Apr 12;287(5):389–410. doi: 10.1007/s00438-012-0686-8 (PMC3336058; doi:10.1007/s00438-012-0686-8)
Supplement: Supplementary file 3 — Supplementary material 3 (XLS 58 kb) [file 438_2012_686_MOESM3_ESM.xls]

## Sheet: ST-3
Supplementary Table 3 The results of differential expression analysis in 20-day-old seedlings subjected to three phytohormones (NAA, GA3, and KT) treatments in Minghui63 and seedlings at 4-leaf stage treated with SA. Differentially expressed genes were those with a P value less than 0.05 and a fold change >0.585 or < -0.585. When the fold change was >0.585, which is denoted by "U", the expression…
														Phy
Gene name	Probe Set ID	Phytohormone Treatment
		NAA Vs Seedling (CK)			GA3 Vs Seedling (CK)			KT Vs Seedling (CK)			SA
		P value	Fold Change	DEG	P value	Fold Change	DEG	P value	Fold Change	DEG	P value	Fold Change	DEG
Os01g01430	Os.23492.1.A1_at	0.697055	0.218		0.555999	0.305		0.367751	0.382
Os01g01470	Os.19410.2.S1_at	0.64103	0.258		0.955917	0.0275		0.629411	0.337
Os01g09550	Os.9859.2.S1_at	0.0745034	2.5645		0.0826807	2.4845		0.0506556	2.2135		0.8585	0.0431742
Os01g15640	Os.54434.1.S1_at	0.825858	0.117		0.766491	-0.136		0.816469	0.1075
Os01g28050	Os.52387.1.S1_at	0.183131	-0.605		0.249595	-0.7945		0.839369	-0.099
Os01g29840	Os.38378.1.S1_a_at	0.320214	0.9115		0.147592	0.97		0.198104	0.7975		0.973482	-0.0492097
Os01g48130	Os.9851.1.S1_at	0.135374	0.352		0.452044	0.3135		0.868821	0.0695		0.030263	-0.549819
Os01g48460	Os.32252.1.S1_at	0.0896002	-0.607		0.204833	-0.339		0.0671177	-0.378		0.320448	0.701891
Os01g59640	Os.54623.1.S2_at	0.71955	-0.099		0.00805746	-0.0395		0.17052	-0.317
Os01g60020	Os.7103.1.S1_at	0.904887	0.0645		0.652655	0.1715		0.819564	0.1685
Os01g64310	Os.34471.1.S1_at	0.823413	-0.041		0.964886	-0.0045		0.18833	0.5135
Os01g66120	Os.4655.1.S1_at	0.0114064	1.73	U	0.0097527	1.9255	U	0.045093	1.494	U				SNAC
Os01g66490	Os.49704.1.S1_at	0.588388	0.0985		0.358893	-0.087		0.466015	0.069		0.437586	-0.423557
Os01g70110	Os.15204.1.S1_at	0.321923	-0.3585		0.461464	-0.315		0.00497314	-0.256
Os01g71790	Os.34520.1.S1_at	0.0352413	-0.5865		0.213337	-0.626		0.327132	-0.388					ONAC2
Os02g06950	Os.27059.1.S1_at	0.290608	-0.5325		0.320922	-0.6245		0.384558	-0.597		0.767309	0.0416219
Os02g12310	Os.10944.1.S1_at	0.167564	-0.334		0.230959	-0.3675		0.10131	-0.243		0.477614	0.102199
Os02g15340	Os.54097.1.A1_at	0.320309	-0.258		0.14318	-0.3475		0.162247	-0.4395		0.721387	0.0424599
Os02g18460	Os.32835.1.S1_x_at	0.105137	0.084		0.805987	-0.0335		0.636926	0.127
Os02g18470	Os.9853.1.S1_at	0.583121	0.043		0.801939	-0.0455		0.119977	0.194
Os02g34970	Os.47735.1.S1_at	0.0643341	-0.6065		0.016986	-0.3185		0.326618	-0.6825		0.0104798	1.00544	U	ONAC6
Os02g36880	Os.51926.1.S1_x_at	0.168478	-0.6845		0.400869	-0.3685		0.414612	-0.8495		0.477284	0.885221
Os02g38130	Os.50585.1.S1_at	0.181334	0.625		0.149613	0.426		0.133673	0.6405		0.704848	-0.043264
Os02g41450	Os.54416.1.S1_at	0.952565	0.0505		0.8786	-0.1165		0.317778	-0.1935		0.369493	0.509135
Os02g42970	Os.56173.1.S1_at	0.396929	0.349		0.237208	0.394		0.729199	0.1905		0.597968	0.0597075
Os02g51120	Os.54138.1.S1_at	0.0397371	0.208		0.486458	0.024		0.193009	0.39		0.452026	0.139453
Os02g56600	Os.51120.1.S1_at	0.241829	0.9405		0.270744	0.8975		0.296159	1.026
Os02g57650	Os.9768.1.S2_at	0.0865787	0.095		0.819471	-0.0255		0.0557009	0.1425		0.431815	0.1763
Os03g01870	Os.34712.1.S1_at	0.14233	-0.6795		0.0994529	-0.673		0.309923	-0.6225
Os03g02800	Os.51971.1.S1_at	0.710602	0.0325		0.42868	0.0445		0.119646	0.326
Os03g03540	Os.27612.1.S1_at	0.74569	-0.1695		0.847761	-0.118		0.917429	0.0585		0.856969	0.0639044
Os03g04070	Os.21395.1.S1_at	0.0209592	-0.334		0.419277	-0.3405		0.964669	-0.017		0.0443885	1.37119	U	ANAC34
Os03g12120	Os.49206.1.S1_at	0.454326	0.261		0.323204	0.2885		0.468452	0.455		0.560832	-0.181319
Os03g21030	Os.7235.1.S1_at	0.533831	0.178		0.379082	0.431		0.233559	0.445
Os03g21060	Os.37917.1.S1_at	0.400636	-0.228		0.108864	-0.1245		0.206681	-0.2065
Os03g39050	Os.54017.1.S1_at	0.0868844	-0.2585		0.655072	0.0635		0.50385	0.2465		0.670313	0.10112
Os03g39100	Os.27553.2.S1_at	0.988664	0.0035		0.674541	0.046		0.414814	0.118		0.670313	0.10112
Os03g42630	Os.51378.1.S1_at	0.136347	-0.3655		0.545646	-0.336		0.517789	-0.1565		0.796123	-0.411269
Os03g56580	Os.5241.1.S1_at	0.275503	0.2695		0.126238	0.428		0.68524	0.2
Os03g59730	Os.26850.1.A1_s_at	0.362788	0.103		0.0205289	0.1085		0.306637	0.264
Os03g60080	Os.51886.1.S1_at	0.0951261	1.282		0.00353144	1.01	U	0.193125	1.198		0.0121623	1.46383	U	SNAC
Os03g61249	Os.54989.1.S1_at	0.893644	-0.0785		0.90178	-0.0965		0.957166	0.05
Os03g61319	Os.49247.1.S1_at	0.445462	-0.569		0.432864	-0.5955		0.564473	-0.4155
Os03g62470	Os.32232.1.S1_at	0.426461	-0.3655		0.214431	-0.4355		0.57238	-0.256
Os04g35660	Os.6417.1.S1_at	0.405504	0.246		0.497841	0.148		0.250276	0.2785
Os04g38720	Os.54475.1.S1_at	0.887232	-0.058		0.714925	0.171		0.969319	0.015		0.102063	-0.474117
Os04g40140	Os.23932.1.A1_at	0.760395	0.066		0.153018	0.204		0.465573	0.37		0.22117	-0.137577
Os04g43560	Os.36651.1.S1_at	0.307657	1.09		0.527004	0.7445		0.423562	0.9335		0.0497262	2.46506	U	NAC22
Os04g52810	Os.50382.1.S2_at	0.250141	0.152		0.076528	-0.2525		0.246705	0.049
Os04g59470	Os.8012.1.S1_at	0.598741	-0.2455		0.71353	-0.1495		0.916178	0.049
Os05g10620	Os.9853.4.S1_x_at	0.303481	-0.213		0.424728	-0.259		0.701562	0.118
Os05g25960	OsAffx.32010.1.S1_at	0.0971805	-0.208		0.19502	0.313		0.526432	-0.323		0.670313	0.10112
Os05g34310	Os.50016.1.S1_at	0.562896	0.2045		0.985642	-0.0015		0.122928	0.2685		0.0108404	-0.484147
Os05g34600	Os.14437.1.S1_at	0.200196	0.578		0.204495	0.565		0.278745	0.581		0.437586	-0.423557
Os05g34830	Os.12199.1.S1_at	0.466859	0.2625		0.264408	0.61		0.183776	0.495
Os05g35170	Os.12020.1.S1_at	0.0179789	1.00001	U	0.0551309	0.933		0.0945504	1.056		0.598453	-0.0285035		TIP
Os05g37080	Os.51783.1.S1_at	0.937304	-0.033		0.758499	0.1485		0.435011	0.226		0.0336774	2.53049	U	ONAC7
Os05g43960	Os.9902.1.S1_at	0.859786	0.105		0.557531	0.281		0.616793	0.169
Os05g48850	Os.53950.1.S1_at	0.241943	-0.1865		0.161063	0.205		0.900922	0.0415		0.101322	-1.35137
Os06g01230	Os.35855.1.S1_at	0.167036	0.4375		0.517177	0.3425		0.410566	0.339
Os06g01480	Os.18360.1.S1_at	0.0680903	0.801		0.0243773	1.018	U	0.0739596	1.2125					SND
Os06g04090	Os.28424.1.A1_at	0.102823	-0.491		0.174298	-0.381		0.173268	-0.971		0.393539	-0.767236
Os06g15690	Os.24746.1.S1_at	0.701487	0.2115		0.88988	0.047		0.67195	0.286		0.00748637	0.482847
Os06g23650	Os.16088.1.S1_x_at	0.130207	0.1615		0.0554696	0.3835		0.219589	0.2825		0.796123	-0.411269
Os06g33940	Os.54154.1.S1_at	0.742238	-0.051		0.0453956	-0.196		0.352485	-0.11		0.537284	0.0973666
Os06g36480	Os.27469.2.S1_at	0.597033	0.2755		0.378073	0.274		0.900115	0.0545		0.916753	-0.474904
Os06g46270	Os.51762.1.S1_at	0.324987	-0.225		0.3629	0.0195		0.189473	-0.2005		0.767309	0.0416219
Os06g51070	Os.22000.1.S1_at	0.0917763	-1.0505		0.442965	-0.3215		0.51998	-0.4165
Os07g04560	Os.9449.1.S1_at	0.0166553	-0.535		0.0464123	-0.534		0.0736944	-0.473
Os07g09740	Os.9354.1.S1_at	0.758942	0.037		0.204833	-0.018		0.540294	-0.0665		0.670313	0.10112
Os07g09830	Os.27553.1.S1_a_at	0.19986	-0.077		0.817894	-0.055		0.359821	-0.4675		0.670313	0.10112
Os07g09860	Os.7755.1.S1_at	0.511505	-0.0815		0.584815	0.084		0.661184	-0.106		0.670313	0.10112
Os07g13920	Os.54741.1.S1_at	0.447072	0.0325		0.880625	0.037		0.155958	0.256		0.670313	0.10112
Os07g17180	Os.6747.1.S1_a_at	0.240517	0.383		0.501047	0.3035		0.21792	0.797		0.670313	0.10112
Os07g27330	Os.25266.1.S1_at	0.422527	-1.0645		0.644804	0.3835		0.54806	-0.5805		0.670313	0.10112
Os07g27340	Os.34273.1.S1_at	0.792705	-0.4185		0.512405	-1.2075		0.569774	-0.9705		0.670313	0.10112
Os07g31410	Os.52907.1.S1_at	0.737673	-0.066		0.451562	-0.24		0.632715	-0.0205
Os07g37920	Os.36437.1.S1_at	0.93933	0.013		0.902251	0.026		0.338766	0.1605		0.627401	1.02643
Os07g48450	Os.18595.1.A1_at	0.114129	1.8955		0.0332251	2.5365	U	0.0197908	2.251	U				SNAC
Os07g48550	Os.7362.1.S1_at	0.265278	0.0915		0.1727	0.2355		0.379347	-0.1895
Os08g01330	Os.56943.1.S1_at	0.423818	0.2795		0.890737	-0.0065		0.125665	0.1625		0.446516	-0.189604
Os08g02160	Os.8935.1.S1_at	0.0315658	0.3325		0.243462	0.179		0.141685	0.2585
Os08g02300	Os.50054.2.S1_at	0.167661	0.4395		0.305134	0.583		0.363974	0.387		0.00155248	-1.21429	D	SND
Os08g06140	Os.8787.1.S1_at	0.721715	-0.1535		0.857178	0.068		0.793857	-0.049
Os08g06140	Os.8787.1.S1_a_at	0.295169	-0.134		0.474551	-0.078		0.648049	0.029
Os08g10080	Os.33738.1.S1_at	0.31016	-0.4615		0.178115	-0.3115		0.10652	-0.1865		0.0321633	-0.231726
Os08g23880	Os.52926.1.S1_at	0.491839	-0.1185		0.672791	-0.118		0.584713	-0.165
Os08g33670	Os.51884.1.S1_at	0.428338	0.064		0.950153	-0.0275		0.585354	0.372
Os08g33910	Os.53506.1.S1_at	0.990823	0.0055		0.252193	-0.4985		0.951612	0.0305
Os08g40030	Os.27469.1.S1_a_at	0.180756	-0.562		0.778795	-0.0335		0.861934	-0.104		0.796123	-0.411269
Os08g42400	Os.18664.1.S1_x_at	0.010875	-0.878		0.173363	-1.128		0.18036	-0.7505					ONAC1
Os08g44820	Os.19410.3.S1_at	0.069939	1.1015		0.0417742	1.1185	U	0.50801	0.824		0.0936782	0.527709		TIP
Os09g12380	Os.54778.1.S1_at	0.441368	-0.479		0.482871	-0.3625		0.949157	-0.0475		0.497962	-0.0167176
Os09g24560	Os.57398.1.S1_at	0.239542	-0.1835		0.0656242	-0.0145		0.340642	-0.1105
Os09g32260	Os.54203.1.S1_at	0.781365	-0.0835		0.783877	0.0475		0.788431	0.0585		0.0160718	-0.410146
Os09g33490	Os.23030.1.S1_at	0.26397	-0.2465		0.886075	-0.0265		0.493225	0.0475		0.533478	0.0789089
Os09g38000	Os.10619.1.S2_at	0.479608	-0.3865		0.916466	-0.0485		0.702197	0.1705		0.973482	-0.0492097
Os09g38010	Os.14047.1.S1_a_at	0.00239973	-0.9285		0.108189	-0.2535		0.0185808	-0.137					TIP
Os10g09820	Os.50163.1.S1_at	0.0240597	1.005	U	0.100198	0.9105		0.0877934	1.088					ONAC5
Os10g21560	Os.6124.1.S1_a_at	0.0776499	-1.24		0.0621283	-1.001		0.0661749	-1.064
Os10g25620	Os.46798.1.S1_at	0.788837	0.0725		0.0129028	-0.148		0.504004	0.316
Os10g25640	Os.17912.2.S1_x_at	0.0773933	-0.1105		0.339888	0.0905		0.0764632	0.174
Os10g26240	Os.17912.1.A1_at	0.409096	0.179		0.753481	0.073		0.792939	0.1155
Os10g26270	Os.12253.1.S1_at	0.17536	-1.0455		0.00179434	-1.774	D	0.165259	-1.043					ONAC4
Os10g27360	Os.46817.1.S1_at	0.732278	-0.1165		0.42083	-0.036		0.00922604	0.3105		4.03607e-05	-0.552059
Os10g27390	Os.6662.1.S1_at	0.663582	0.9315		0.573497	1.1435		0.476841	1.253
Os10g33760	Os.39129.1.S1_at	0.105771	0.5695		0.114399	0.567		0.180304	0.268		0.842472	-0.0579551
Os10g38834	Os.46875.1.S1_at	0.330895	-0.2595		0.31854	-0.3795		0.818567	-0.075		0.856969	0.0639044
Os10g42130	Os.21932.1.S1_at	0.441319	-0.26		0.0306728	-0.477		0.120557	-0.24		0.0508056	1.37091
Os11g03300	Os.31773.1.S1_at	0.221507	0.7265		0.265554	0.6375		0.0945485	0.655
Os11g03310	Os.8162.1.S1_at	0.136732	1.389		0.176847	1.4255		0.156688	1.5385
Os11g03370	Os.35343.1.A1_at	0.106151	0.7635		0.330741	0.848		0.118773	1.0145
Os11g04470	Os.21832.1.S1_at	0.366495	0.359		0.2311	0.1935		0.478787	0.2325
Os11g04960	Os.53924.1.S1_at	0.167215	0.5895		0.25998	0.5535		0.31228	0.6825
Os11g05614	Os.54623.1.S1_at	0.289831	-0.3115		0.547098	-0.406		0.332632	-0.2405		0.451151	0.0442577
Os11g07700	Os.53672.1.A1_at	0.163918	0.619		0.135589	0.578		0.581931	0.296
Os11g08210	Os.12329.1.S1_at	0.409554	-0.4595		0.447515	-0.642		0.359216	-0.3405		0.997094	0.116112
Os11g31330	Os.8380.1.S1_at	0.631026	-0.2255		0.417005	-0.2545		0.727833	-0.1155		0.864455	0.0581168
Os11g31340	Os.10320.1.S1_x_at	0.0179705	0.425		0.167928	0.3425		0.135868	0.4545
Os11g31360	Os.55676.1.S1_at	0.144281	1.7975		0.273085	1.2255		0.249418	1.537
Os11g31380	Os.12243.1.S1_at	0.110985	1.692		0.123118	1.731		0.0368427	1.9245	U				ONAC1
Os11g45950	Os.4894.2.S1_a_at	0.193598	-0.4445		0.156601	-0.466		9.63695e-07	-0.315
Os12g03040	Os.35020.1.S1_at	0.184149	-1.045		0.572806	-0.1965		0.0436395	-0.67					SNAC
Os12g03050	Os.50896.1.S1_at	0.859427	0.2495		0.929056	0.157		0.947442	-0.094
Os12g04230	Os.17102.1.S1_at	0.94356	0.028		0.766346	0.1705		0.37526	0.317
Os12g05990	Os.19369.1.S1_at	0.433157	-0.4825		0.631474	-0.4075		0.924942	-0.0825		0.282538	0.227042
Os12g22630	Os.22785.1.S1_a_at	0.0878913	-0.2555		0.166367	-0.172		0.0265105	-0.312
Os12g22940	Os.37409.1.S1_at	0.00936126	0.544		0.0125553	0.507		0.022831	0.5435
Os12g23090	Os.26447.1.A1_at	0.0674485	0.583		0.109977	0.5645		0.0780132	0.6455
Os12g29330	Os.5194.1.S1_x_at	0.138126	0.3425		0.322293	0.202		0.0107883	0.236
Os12g41680	Os.53228.1.S1_at	0.873655	0.0725		0.358314	0.4335		0.461403	0.166
Os12g43530	Os.17090.1.S1_at	0.446533	-0.2125		0.354342	-0.135		0.464126	-0.206
Note:	DEG = differential expressed genes
