# Supplementary material for: Comprehensive gene expression analysis of the NAC gene family under normal growth conditions, hormone treatment, and drought stress conditions in rice using near-isogenic lines (NILs) generated from crossing Aday Selection (drought tolerant) and IR64
Source: Mol Genet Genomics. 2012 Apr 12;287(5):389–410. doi: 10.1007/s00438-012-0686-8 (PMC3336058; doi:10.1007/s00438-012-0686-8)
Supplement: Supplementary file 4 — Supplementary material 4 (XLS 28 kb) [file 438_2012_686_MOESM4_ESM.xls]

## Sheet: ST-4
Supplementary Table 4 The results of differential expression analysis in 3-week-old seedlings subjected to 100 µM ABA treatments in Nipponbare. Differentially expressed genes had a fold change >0.585 or <-0.585 in the treated vs. control samples. When the fold change was >0.585, the expression was up-regulated, and when fold change was <-0.585, the expression was down-regulated
Gene name	Accession No.	Ratio	DEG	JA-6h Ratio	DEG	JA-12h Ratio	DEG	JA-24h Ratio	DEG	JA-48h Ratio	DEG	Phy
Os10g21560	AK072682	0.0764317
Os10g26270	AK103824	0.267866
Os11g08210	AK102849	-0.353234
Os05g34830	AK068392	0.765527										SNAC
Os03g21030	AK065989	1.30658	U									NAM/CUC3
Os07g48550	AK073876	2.14395	U									NAM/CUC3
Os11g08210	AK102849	0.106282
Os02g18460	AK102686	0.476657
Os10g26270	AK103824	0.572562
Os07g17180	AK069731	-0.0774609
Os02g12310	AK107283	0.0133157
Os11g31330	AK107369	-0.0657627
Os11g31340	AK066193	-0.353314
Os01g01470	AK120016	-0.0416259
Os01g48130	AK102794	1.03144	U									ONAC4
Os01g48130	AK102794	0.150147
Os07g37920	AK063406	-0.119986
Os01g66120	AK067960	0.877323										SNAC
Os10g27390	AK067043	0.131319
Os04g35660	AK062834	0.257902
Os08g02160	AK072850	0.524913
Os01g60020	AK121582	0.114825
Os06g51070	AK061042	0.778397										ANAC34
Os08g06140	AK065294	0.651579										TIP
Os05g34830	AK068392	1.43643	U									SNAC
Os01g64310	AK071274	-0.337969
Os05g43960	AK067457	0.109292
Os05g35170	AK099540	-0.335359
Os03g56580	AK065062	0.24044
Os03g62470	AK105529	0.845256										ONAC3
Os07g09860	AK100891	0.131985
Os01g66120	AK067960	-0.484715
Os07g04560	AK062479	0.527248
Os04g59470	AK069423			-0.0272417		0		0.101487		-0.206741
Os06g04090	AK062952			0.304168		0.201149		0.148121		1.0002	U	SND
Os09g38000	AK107407			0.0657481		0		0		0
Os02g36880	AK108080			0.0598014		-0.393775		0.211586		0.73428		NAM/CUC3
