# Supplementary material for: Comprehensive gene expression analysis of the NAC gene family under normal growth conditions, hormone treatment, and drought stress conditions in rice using near-isogenic lines (NILs) generated from crossing Aday Selection (drought tolerant) and IR64
Source: Mol Genet Genomics. 2012 Apr 12;287(5):389–410. doi: 10.1007/s00438-012-0686-8 (PMC3336058; doi:10.1007/s00438-012-0686-8)
Supplement: Supplementary file 5 — Supplementary material 5 (XLS 49 kb) [file 438_2012_686_MOESM5_ESM.xls]

## Sheet: sup-5
Supplementary Table 5 OsNAC gene-expression (up or down) profiles under drought stress in different tissues of rice (44K oligoarray data)
Gene name	Root 0.2 FTSW			Root 0.5 FTSW			Leaf .02 FTSW			Leaf 0.5 FTSW			Panicle 0.2 FTSW			Panicle 0.5 FTSW			Phy
	NIL10	NIL13	IR64	NIL10	NIL13	IR64	NIL10	NIL13	IR64	NIL10	NIL13	IR64	NIL10	NIL13	IR64	NIL10	NIL13	IR64
Os01g01430	-6.769	-5.702	-5.08	-1.631		-3.051										3.613	2.7		SNAC
Os01g01470	-3.187	-3.665	-1.834	-2.832	-3.126		1.084			-1.63	-1.867	-1.28				1.993	2.142	1.538	NAM/CUC3
Os01g09550	2.865	2.526	2.552	1.815	1.864	1.127	1.954	1.651	2.146	1.709	1.588		-1.337						ONAC4
Os01g28050							1.075												ONAC2
Os01g29840							1.18												NAM/CUC3
Os01g48130													-2.753	-2.864	-2.217				ONAC4
Os01g59640													-2.22	-1.877					ONAC3
Os01g60020													2.604	2.356	2.26				SNAC
Os01g64310	-2.182	-1.934	-2.349		-1.228	-2.226	-1.936		-3.061				1.103	1.359	1.435				ONAC7
Os01g66120							3.492	2.437	2.333	3.29	1.937		3.941	2.178	2.008	3.903	3.361	1.356	SNAC
Os01g66490	-1.379	-1.799	-1.26	-1.15	-1.805		-1.163	-1.197	-1.287										ANAC34
Os01g70110	-2.028	-1.258	-1.338				-1.479		-1.713							1.361			ONAC1
Os01g71790	-1.822	-1.426		-1.366		-1.362	-2.711	-2.55	-3.225	-1.213	-1.204								ONAC2
Os02g12310							4.55	3.623							-1.27			-1.926	SNAC
Os02g15340	-4.223	-2.069	-3.211	-4.028	-1.177	-1.212							-1.252						SND
Os02g18460	2.108	1.941	1.43				2.354	1.443											ONAC2
Os02g34970		-1.202		1.892			1.871	1.028	3.696	2.133	2.624	2.211	1.261		1.577	3.301	2.393		ONAC6
Os02g36880				1.173		1.194	4.843	4.159	4.688	2.239	1.065		1.352	1.373	2.442	2.488	1.912		NAM/CUC3
Os02g38130													1.428	1.053	1.292				ONAC4
Os02g41450	-8.221	-7.283	-8.034	-5.162	-4.161	-3.828				1.955	2.537	1.821	4.072	4.353	3.543	3.101	1.619	1.61	NAC22
Os02g42970	2.14	3.506	2.336	2.197	2.609			1.664											SND
Os02g56600	-9.155	-9.085	-7.39	-3.457	-2.603	-2.144	2.319	1.477	1.002	1.476	3.868	1.634	-1.834	-1.928	-3.417				NAC22
Os02g57650	1.292	1.214	1.191	1.141															TIP
Os03g02800	-3.043	-2.617	-1.696			1.034										-1.022			TIP
Os03g03540				1.064							1.086	1.39							SND
Os03g04070	-3.014	-2.198	-3.501	-1.412	-1.372		-2.364	-2.007	-2.434										ANAC34
Os03g12120													1.069						ONAC4
Os03g21030	-1.607	-1.223	-1.415				3.523	4.503	3.523	2.624	3.075		1.288	1.538	1.714	2.186	1.554	1.537	NAM/CUC3
Os03g21060	-1.292	-1.094					2.071	3.526	2.518		1.543					1.958	2.042	1.22	SNAC
Os03g39050													-1.475						ONAC2
Os03g42630	-2.236		-1.57		1.368					-1.239	-2.192		-2.069	-2.661	-1.215		-3.203		NAM/CUC3
Os03g56580							-1.989	-1.899	-1.989										ANAC34
Os03g59730													1.623						ONAC3
Os03g60080			-1.194				3.826	2.257	2.162	2.088	1.894		3.766	2.291	1.938	2.497	2.3	1.084	SNAC
Os03g61319														2.379					ONAC3
Os03g62470	-1.058			-1.232	-1.8	-1.479													ONAC3
Os04g35660	4.913	2.409	3.893	3.192	2.589	2.789										1.356	1.464		ONAC6
Os04g38720				1.832	2.375		3.082	2.777	3.159	2.876	2.649	1.377	-1.818	-1.639					NAM/CUC3
Os04g39960							1.71	1.876	1.789	1.508	1.688	2.026	-1.061		-1.128				ONAC3
Os04g40140													1.863	1.929	2.199				ONAC4
Os04g43560	-9.822	-8.44	-9.605	-8.297	-7.13	-6.326	-3.546	-4.108	-3.827				-1.181		-1.853	1.234			NAC22
Os04g52810		-1.321	-1.248	-1.343	-1.725	-1.343	1.506	1.513		1.7	1.468	1.325	-2.035		-1.847				NAC1
Os05g10620				1.08			1.193	1.425	1.273		1.337		1.931	2.306	1.794				ONAC4
Os05g25960							-1.401		-1.339				-1.021	-1.805					ONAC2
Os05g34310													2.091	1.357	1.56				SNAC
Os05g34600	-1.739	-1.162	-1.44		-1.185		-1.501	-1.213	-1.356										ANAC34
Os05g34830	1.474		1.827	2.311		1.886	3.72	3.749	3.488	2.355	2.247	1.869	1.093	1.964	1.778	1.892	1.6	1.099	SNAC
Os05g35170	-1.188	-1.019		-1.652		-1.055	-1.682	-1.104	-1.664	-1.118		-1.051							TIP
Os05g37080	-4.323	-5.522	-5.231		-1.756	-1.778	-4.168		-4.168	-2.568		-2.173							ONAC7
Os05g48850	-4.797	-3.864	-2.129	-3.86	-1.55	-3.346							-3.622	-4.653	-2.805	-1.622	-1.965		ONAC4
Os06g01230							1.28	1.154	1.07				1.513	1.061	1.034				TIP
Os06g01480													2.065	1.423	1.141				SND
Os06g04090	3.425	4.499	3.618	3.86	5.168	2.192	1.3	1.436	1.187	1			-1.812	-2.215	-1.162	-1.16	-1.691		SND
Os06g15690													1.081						ONAC4
Os06g46270	-2.009	-2.323	-2.475	-1.548	-1.946	-1.373	1.447	1.164					-2.509	-1.565	-1.628				NAC1
Os06g51070	-2.064	-3.386	-3.451		-1.061		-3.983	-3.06	-4.4	-1.585		-1.008				1.2	2.569		ANAC34
Os07g04560	1.726			1.106									4.177	3.202	3.257	1.581	3.355	1.548	ANAC34
Os07g09860	2.211	1.692	1.636	1.917	1.246	1.32	1.918	1.809	2.333	-1.019									ONAC2
Os07g12340	-1.937	-1.339	-1.484	-1.283						1.052			1.903	1.903	1.291				SNAC
Os07g13920															-1.085				ONAC2
Os07g17180							-1.629		-1.502										ONAC2
Os07g27330				-1.289										-1.986					ONAC2
Os07g31410								-1.081											ONAC3
Os07g37920							2.007	2.086					-3.153	-1.616	-1.005				SNAC
Os07g48450							6.689	5.842	4.956				-1.928						SNAC
Os07g48550							2.024		1.396				2.869	1.409	2.173				NAM/CUC3
Os08g01330							-3.753	-4.24	-2.306										SND
Os08g02160							-2.116	-1.849	-2.281										ANAC34
Os08g02300							-1.285	-1.379	-1.47										SND
Os08g06140													1.16						TIP
Os08g10080	-2.889	-1.969		-1.057			-3.326	-2.837	-3.206	-2.747	-1.666	-2.531				1.948			NAC1
Os08g33670													1.614						NEO
Os08g33910	-1.144	-3.109	-2.005		-2.09	-1.648													ANAC34
Os08g42400	-1.922	-1.181	-1.052	-1.379	-1.064		-1.541		-1.584								1.341		ONAC1
Os08g44820	2.766	1.922	2.001	2.475	1.677	1.154	2.467	2.808	2.533	1.572	1.345		1.573	1.376	1.564	1.264	1.351		TIP
Os09g12380													1.81		1.121				ONAC3
Os09g32260													-1.652	-1.837					NAM/CUC3
Os09g33490	-1.16	-1.936		-1.44		-1.549	-1.738		-2.003		-1.211		-2.782	-3.114	-1.651				ONAC1
Os09g38000					-1.011								2.945	2.473					TIP
Os09g38010	-3.092		-1.744	-1.296	1.52	1.342			-1.171			-1.16			-1.118		-1.017		TIP
Os10g09820					1.413										1.28				ONAC5
Os10g25620															1.115				ONAC4
Os10g26240														1.689					ONAC3
Os10g27360		1.035		1.119		1.534													ONAC4
Os10g33760	-8.622	-7.152	-8.174	-4.04	-2.311	-3.149					1.788			-1.03	-1.415	1.803	1.079		NAC22
Os10g38834	1.223			1.049									1.24	1.016					SND
Os10g42130													-1.08	-1.796	-1.245				TIP
Os11g03300	-1.883	-2.137	-1.801				2.846	1.994	2.3	3.454	2.857	2.735	4.56	3.665	3.666	4.843	4.256	2.974	SNAC
Os11g03310					-1.063		2.518	2.548	2.019	3.005	1.466			1.161	2.01	2.379	2.234	2.354	NAM/CUC3
Os11g03370							-1.317	-1.901	-1.316										NAM/CUC3
Os11g04960	-1.592	-1.192		-2.09	-1.559		1.037							-1.68	-1.155		-1.391		ONAC5
Os11g05614	2.033	2.442	2.718		1.738		1.464			1.665	1.366	1.232							ONAC7
Os11g07700								2.378											ONAC2
Os11g08210							1.95	1.475	1.221										SNAC
Os11g31380					1.342		3.484		3.045					2.232	3.899			1.996	ONAC1
Os12g03040	-1.753	-2.054	-1.74				2.72	1.754	2.165	3.299	2.81	2.593	4.212	3.406	3.386	4.698	4.285	2.729	SNAC
Os12g03050					-1.007		2.809	2.681	2.377	2.681	1.697			1.467	3.31	3.024	2.779	2.052	NAM/CUC3
Os12g05990	-4.508	-4.541	-5.33	-4.876	-3.482	-4.586	-2.303		-2.303	-1.104			-1.354			-1.19	-2.463		ONAC7
Os12g07790	-1.046		-1.033	-1.559	-1.366	-2.311													ONAC3
Os12g22630															1.031				ONAC3
Os12g22940			-1.486	-1.791	-1.784		-2.449	-1.872	-2.89	-1.491	-1.542		-2.833	-2.743	-2.177				ONAC3
Os12g41680		-1.101											-1.553		-1.342	-1.154			NAC1
Os12g43530							-1.05						2.066	2.676	2.131				ANAC34
NIL10 = IR77298-14-1-2-B-10
NIL13 = IR77298-14-1-2-13
IR64 = Control
Note: not differentially expressed genes are indicated as blank space
