# Supplementary material for: Comprehensive gene expression analysis of the NAC gene family under normal growth conditions, hormone treatment, and drought stress conditions in rice using near-isogenic lines (NILs) generated from crossing Aday Selection (drought tolerant) and IR64
Source: Mol Genet Genomics. 2012 Apr 12;287(5):389–410. doi: 10.1007/s00438-012-0686-8 (PMC3336058; doi:10.1007/s00438-012-0686-8)
Supplement: Supplementary file 7 — Supplementary material 7 (XLS 58 kb) [file 438_2012_686_MOESM7_ESM.xls]

## Sheet: Sheet-S7
Supplementary Table 7 Overlapping and specifically expressed genes were detected in IR77298-14-1-2-B-10 (NIL10) and IR77298-14-1-2-B-13 (NIL13) under severe and mild stress conditions in all of the tissues tested
Root 0.2 FTSW
Common genes	NIL10	NIL13	Phy
Os01g09550	2.865	2.526	ONAC4
Os02g18460	2.108	3.941	ONAC2
Os02g42970	2.14	3.506	SND
Os02g57650	1.292	1.214	TIP
Os04g35660	4.913	2.409	ONAC6
Os06g04090	3.425	4.499	SND
Os07g09860	2.211	1.692	ONAC2
Os08g44820	2.766	1.922	TIP
Os11g05614	2.033	2.442	ONAC7
Root 0.2 FTSW
NIL10 specific genes	NIL10	NIL13	Phy
Os05g34830	1.474	0	SNAC
Os07g04560	1.726	0	ANAC34
Os10g38834	1.223	0	SND
Root 0.2 FTSW
NIL13 specific genes	NIL10	NIL13	Phy
Os10g27360	0	1.035	ONAC4
Root 0.5 FTSW
Common genes	NIL10	NIL13	Phy
Os01g09550	1.815	1.864	ONAC4
Os02g42970	2.197	2.609	SND
Os04g35660	3.192	2.589	ONAC6
Os04g38720	1.832	2.375	NAM/CUC3
Os06g04090	3.86	5.168	SND
Os07g09860	1.917	1.246	ONAC2
Os08g44820	2.475	1.677	TIP
Root 0.5 FTSW
NIL10 specific genes	NIL10	NIL13	Phy
Os02g34970	1.892	0	ONAC6
Os02g36880	1.173	0	NAM/CUC3
Os02g57650	1.141	0	TIP
Os03g03540	1.064	0	SND
Os05g10620	1.08	0	ONAC4
Os05g34830	2.311	0	SNAC
Os07g04560	1.106	0	ANAC34
Os10g27360	1.119	0	ONAC4
Os10g38834	1.049	0	SND
Root 0.5 FTSW
NIL13 specific genes	NIL10	NIL13	Phy
Os03g42630	0	1.368	NAM/CUC3
Os10g09820	0	1.413	ONAC5
Os11g05614	0	1.738	ONAC7
Os09g38010	-1.296	1.52	TIP
Os11g31380	0	1.342	ONAC1
	Root 0.2 FTSW		Root 0.5 FTSW
Common genes	NIL10	NIL13	NIL10	NIL13	Phy
Os01g09550	2.865	2.526	1.815	1.864	ONAC4
Os02g42970	2.14	3.506	2.197	2.609	SND
Os04g35660	4.913	2.409	3.192	2.589	ONAC6
Os06g04090	3.425	4.499	3.86	5.168	SND
Os07g09860	2.211	1.692	1.917	1.246	ONAC2
Os08g44820	2.766	1.922	2.475	1.677	TIP
	Root 0.2 FTSW		Root 0.5 FTSW
NILs specific genes	NIL10	NIL13	NIL10	NIL13	Phy
Os02g57650	1.292	1.214	1.141	0	TIP
Os05g34830	1.474	0	2.311	0	SNAC
Os07g04560	1.726	0	1.106	0	ANAC34
Os10g38834	1.223	0	1.049	0	SND
Leaf 0.2 FTSW
Common genes	NIL10	NIL13	Phy
Os01g09550	1.954	1.651	ONAC4
Os01g66120	3.492	2.437	SNAC
Os02g12310	4.55	3.623	SNAC
Os02g18460	2.354	1.443	ONAC2
Os02g34970	1.871	1.028	ONAC6
Os02g36880	4.843	4.159	NAM/CUC3
Os02g56600	2.319	1.477	NAC22
Os03g21030	3.523	4.503	NAM/CUC3
Os03g21060	2.071	3.526	SNAC
Os03g60080	3.826	2.257	SNAC
Os04g38720	3.082	2.777	NAM/CUC3
Os04g39960	1.71	1.876	ONAC3
Os04g52810	1.506	1.513	NAC1
Os05g10620	1.193	1.425	ONAC4
Os05g34830	3.72	3.749	SNAC
Os06g01230	1.28	1.154	TIP
Os06g04090	1.3	1.436	SND
Os06g46270	1.447	1.164	NAC1
Os07g09860	1.918	1.809	ONAC2
Os07g37920	2.007	2.086	SNAC
Os07g48450	6.689	5.842	SNAC
Os08g44820	2.467	2.808	TIP
Os11g03300	2.846	1.994	SNAC
Os11g03310	2.518	2.548	NAM/CUC3
Os11g08210	1.045	1.475	SNAC
Os12g03040	2.72	1.754	SNAC
Os12g03050	2.809	2.681	NAM/CUC3
Leaf 0.2 FTSW
NIL10 specific genes	NIL10	NIL13	Phy
Os01g01470	1.084	0	NAM/CUC3
Os01g29840	1.18	0	NAM/CUC3
Os01g28050	1.075	0	ONAC2
Os07g48550	2.024	0	NAM/CUC3
Os11g04960	1.037	0	ONAC5
Os11g05614	1.464	0	ONAC7
Os11g31380	3.484	0	ONAC1
Leaf 0.2 FTSW
NIL13 specific genes	NIL10	NIL13	Phy
Os02g42970	0	1.664	SND
Os11g07700	0	2.378	ONAC2
Leaf 0.5 FTSW
Common genes	NIL10	NIL13	Phy
Os01g09550	1.709	1.588	ONAC4
Os01g66120	3.29	1.937	SNAC
Os02g34970	2.133	2.624	ONAC6
Os02g36880	2.239	1.065	NAM/CUC3
Os02g41450	1.955	2.537	NAC22
Os02g56600	1.476	3.868	NAC22
Os03g21030	2.624	3.075	NAM/CUC3
Os03g60080	2.088	1.894	SNAC
Os04g38720	2.876	2.649	NAM/CUC3
Os04g39960	1.508	1.688	ONAC3
Os04g52810	1.7	1.468	NAC1
Os05g34830	2.355	2.247	SNAC
Os08g44820	1.572	1.345	TIP
Os11g03300	3.454	2.857	SNAC
Os11g03310	3.005	1.466	NAM/CUC3
Os11g05614	1.665	1.366	ONAC7
Os12g03040	3.299	2.81	SNAC
Os12g03050	2.681	1.697	NAM/CUC3
Leaf 0.5 FTSW
NIL10 specific genes	NIL10	NIL13	Phy
Os06g04090	1	0	SND
Os07g12340	1.052	0	SNAC
Leaf 0.5 FTSW
NIL13 specific genes	NIL10	NIL13	Phy
Os03g03540	0	1.086	SND
Os03g21060	0	1.543	SNAC
Os05g10620	0	1.337	ONAC4
Os10g33760	0	1.788	NAC22
	Leaf 0.2 FTSW		Leaf 0.5 FTSW
Common genes	NIL10	NIL13	NIL10	NIL13	Phy
Os01g09550	1.954	1.651	1.709	1.588	ONAC4
Os01g66120	3.492	2.437	3.29	1.937	SNAC
Os02g34970	1.871	1.028	2.133	2.624	ONAC6
Os02g36880	4.843	4.159	2.239	1.065	NAM/CUC3
Os02g56600	2.319	1.477	1.476	3.868	NAC22
Os03g21030	3.523	4.503	2.624	3.075	NAM/CUC3
Os03g60080	3.826	2.257	2.088	1.894	SNAC
Os04g38720	3.082	2.777	2.876	2.649	NAM/CUC3
Os04g39960	1.71	1.876	1.508	1.688	ONAC3
Os04g52810	1.506	1.513	1.7	1.468	NAC1
Os05g34830	3.72	3.749	2.355	2.247	SNAC
Os08g44820	2.467	2.808	1.572	1.345	TIP
Os11g03300	2.846	1.994	3.454	2.857	SNAC
Os11g03310	2.518	2.548	3.005	1.466	NAM/CUC3
Os12g03040	2.72	1.754	3.299	2.81	SNAC
Os12g03050	2.809	2.681	2.681	1.697	NAM/CUC3
	Leaf 0.2 FTSW		Leaf 0.5 FTSW
NILs specific genes	NIL10	NIL13	NIL10	NIL13	Phy
Os06g04090	1.3	1.436	1	0	SND
Os11g05614	1.464	0	1.665	1.366	ONAC7
	Panicle 0.2 FTSW
Common genes	NIL10	NIL13	Phy
Os01g60020	2.604	2.356	SNAC
Os01g64310	1.103	1.359	ONAC7
Os01g66120	3.941	2.178	SNAC
Os02g36880	1.352	1.373	NAM/CUC3
Os02g38130	1.428	1.053	ONAC4
Os02g41450	4.072	4.353	NAC22
Os03g21030	1.288	1.538	NAM/CUC3
Os03g60080	3.766	2.291	SNAC
Os04g40140	1.863	1.929	ONAC4
Os05g10620	1.931	2.306	ONAC4
Os05g34310	2.091	1.357	SNAC
Os05g34830	1.093	1.964	SNAC
Os06g01230	1.513	1.061	TIP
Os06g01480	2.065	1.423	SND
Os07g04560	4.177	3.202	ANAC34
Os07g12340	1.903	1.903	SNAC
Os07g48550	2.869	1.409	NAM/CUC3
Os08g44820	1.573	1.376	TIP
Os09g38000	2.945	2.473	TIP
Os10g38834	1.24	1.016	SND
Os11g03300	4.56	3.665	SNAC
Os12g03040	4.212	3.406	SNAC
Os12g43530	2.066	2.676	ANAC34
	Panicle 0.2 FTSW
NIL10 specific genes	NIL10	NIL13	Phy
Os02g34970	1.261	0	ONAC6
Os03g12120	1.069	0	ONAC4
Os03g59730	1.623	0	ONAC3
Os06g15690	1.081	0	ONAC4
Os08g06140	1.16	0	TIP
Os08g33670	1.614	0	NEO
Os09g12380	1.81	0	ONAC3
	Panicle 0.2 FTSW
NIL13 specific genes	NIL10	NIL13	Phy
Os03g61319	0	2.379	ONAC3
Os10g26240	0	1.689	ONAC3
Os11g03310	0	1.161	NAM/CUC3
Os11g31380	0	2.232	ONAC1
Os12g03050	0	1.467	NAM/CUC3
Panicle 0.5 FTSW
Common genes	NIL10	NIL13	Phy
Os01g01430	3.613	2.7	SNAC
Os01g01470	1.993	2.142	NAM/CUC3
Os01g66120	3.903	3.361	SNAC
Os02g34970	3.301	2.393	ONAC6
Os02g36880	2.488	1.912	NAM/CUC3
Os02g41450	3.101	1.619	NAC22
Os03g21030	2.186	1.554	NAM/CUC3
Os03g21060	1.958	2.042	SNAC
Os03g60080	2.497	2.3	SNAC
Os04g35660	1.356	1.464	ONAC6
Os05g34830	1.892	1.6	SNAC
Os06g51070	1.2	2.569	ANAC34
Os07g04560	1.581	3.355	ANAC34
Os08g44820	1.264	1.351	TIP
Os10g33760	1.803	1.079	NAC22
Os11g03300	4.843	4.256	SNAC
Os11g03310	2.379	2.234	NAM/CUC3
Os12g03040	4.698	4.285	SNAC
Os12g03050	3.024	2.779	NAM/CUC3
Panicle 0.5 FTSW
NIL10 specific genes	NIL10	NIL13	Phy
Os01g70110	1.361	0	ONAC1
Os04g43560	1.234	0	NAC22
Os08g10080	1.948	0	NAC1
Panicle 0.5 FTSW
NIL13 specific gene	NIL10	NIL13	Phy
Os08g42400	0	1.341	ONAC1
	Panicle 0.2 FTSW		Panicle 0.5 FTSW
Common genes	NIL10	NIL13	NIL10	NIL13	Phy
Os01g66120	3.941	2.178	3.903	3.361	SNAC
Os02g36880	1.352	1.373	2.488	1.912	NAM/CUC3
Os02g41450	4.072	4.353	3.101	1.619	NAC22
Os03g21030	1.288	1.538	2.186	1.554	NAM/CUC3
Os03g60080	3.766	2.291	2.497	2.3	SNAC
Os05g34830	1.093	1.964	1.892	1.6	SNAC
Os07g04560	4.177	3.202	1.581	3.355	ANAC34
Os08g44820	1.573	1.376	1.264	1.351	TIP
Os11g03300	4.56	3.665	4.843	4.256	SNAC
Os12g03040	4.212	3.406	4.698	4.285	SNAC
	Panicle 0.2 FTSW		Panicle 0.5 FTSW
NILs specific gene	NIL10	NIL13	NIL10	NIL13	Phy
Os02g34970	1.261	0	3.301	2.393	ONAC6
	Root FTSW				Leaf FTSW
Common genes	0.2		0.5		0.2		0.5		Phy
	NIL10	NIL13	NIL10	NIL13	NIL10	NIL13	NIL10	NIL13
Os01g09550	2.865	2.526	1.815	1.864	1.954	1.651	1.709	1.588	ONAC4
Os08g44820	2.766	1.922	2.475	1.677	2.467	2.808	1.572	1.345	TIP
	Root FTSW				Leaf FTSW
NILs specific genes	0.2		0.5		0.2		0.5		Phy
	NIL10	NIL13	NIL10	NIL13	NIL10	NIL13	NIL10	NIL13
Os05g34830	1.474	0	2.311	0	3.72	3.749	2.355	2.247	SNAC
Os06g04090	3.425	4.499	3.86	5.168	1.3	1.436	1	0	SND
	Root FTSW				Panicle FTSW
Common gene	0.2		0.5		0.2		0.5		Phy
	NIL10	NIL13	NIL10	NIL13	NIL10	NIL13	NIL10	NIL13
Os08g44820	2.766	1.922	2.475	1.677	1.573	1.376	1.264	1.351	TIP
	Root FTSW				Panicle FTSW
NILs specific genes	0.2		0.5		0.2		0.5		Phy
	NIL10	NIL13	NIL10	NIL13	NIL10	NIL13	NIL10	NIL13
Os05g34830	1.474	0	2.311	0	1.093	1.964	1.892	1.6	SNAC
Os07g04560	1.726	0	1.106	0	4.177	3.202	1.581	3.355	ANAC34
Common genes	Leaf FTSW				Panicle FTSW				Phy
	0.2		0.5		0.2		0.5
	NIL10	NIL13	NIL10	NIL13	NIL10	NIL13	NIL10	NIL13
Os01g66120	3.492	2.437	3.29	1.937	3.941	2.178	3.903	3.361	SNAC
Os02g36880	4.843	4.159	2.239	1.065	1.352	1.373	2.488	1.912	NAM/CUC3
Os03g21030	3.523	4.503	2.624	3.075	1.288	1.538	2.186	1.554	NAM/CUC3
Os03g60080	3.826	2.257	2.088	1.894	3.766	2.291	2.497	2.3	SNAC
Os05g34830	3.72	3.749	2.355	2.247	1.093	1.964	1.892	1.6	SNAC
Os08g44820	2.467	2.808	1.572	1.345	1.573	1.376	1.264	1.351	TIP
Os11g03300	2.846	1.994	3.454	2.857	4.56	3.665	4.843	4.256	SNAC
Os12g03040	2.72	1.754	3.299	2.81	4.212	3.406	4.698	4.285	SNAC
	Leaf FTSW				Panicle FTSW				Phy
	0.2		0.5		0.2		0.5
NILs specific gene	NIL10	NIL13	NIL10	NIL13	NIL10	NIL13	NIL10	NIL13
Os02g34970	1.871	1.028	2.133	2.624	1.261	0	3.301	2.393	ONAC6
Common gene	Root FTSW				Leaf FTSW				Panicle FTSW				Phy
	0.2		0.5		0.2		0.5		0.2		0.5
	NIL10	NIL13	NIL10	NIL13	NIL10	NIL13	NIL10	NIL13	NIL10	NIL13	NIL10	NIL13
Os08g44820	2.766	1.922	2.475	1.677	2.467	2.808	1.572	1.345	1.573	1.376	1.264	1.351	TIP
NILs specific gene	Root FTSW				Leaf FTSW				Panicle FTSW				Phy
	0.2		0.5		0.2		0.5		0.2		0.5
	NIL10	NIL13	NIL10	NIL13	NIL10	NIL13	NIL10	NIL13	NIL10	NIL13	NIL10	NIL13
Os05g34830	1.474	0	2.311	0	3.72	3.749	2.355	2.247	1.093	1.964	1.892	1.6	SNAC
NIL10 = IR77298-14-1-2-B-10
NIL13 = IR77298-14-1-2-13
IR64 = Control
Note: 0= not differentially expressed genes
